# Supplementary material for: Molecular characterization and mapping of glucose-6-phosphate dehydrogenase (G6PD) mutations in the Greater Mekong Subregion
Source: Malar J. 2019 Jan 23;18:20. doi: 10.1186/s12936-019-2652-y (PMC6343352; doi:10.1186/s12936-019-2652-y)
Supplement: Supplementary file 4 — Additional file 4. Study dataset. [file 12936_2019_2652_MOESM4_ESM.csv]

Sample_Recode	Gender	G6PDFST	G6PDvariant	Genotype	Survey_type	Country	Village_district	Province	GPScoordinateslatitude	GPScoordinateslongitude	Map
1	1	Not Done	WT	WT	National Malaria Survey 2013	Cambodia	Angkor Thum	Siem Reap	13.62401	103.811316	YES
2	1	Not Done	WT	WT	National Malaria Survey 2013	Cambodia	Angkor Thum	Siem Reap	13.62401	103.811316	YES
3	1	Not Done	WT	WT	National Malaria Survey 2013	Cambodia	Angkor Thum	Siem Reap	13.62401	103.811316	YES
4	1	Not Done	WT	WT	National Malaria Survey 2013	Cambodia	Angkor Thum	Siem Reap	13.62401	103.811316	YES
5	1	Not Done	WT	WT	National Malaria Survey 2013	Cambodia	Angkor Thum	Siem Reap	13.62401	103.811316	YES
6	1	Not Done	WT	WT	National Malaria Survey 2013	Cambodia	Angkor Thum	Siem Reap	13.62401	103.811316	YES
7	1	Not Done	WT	WT	National Malaria Survey 2013	Cambodia	Angkor Thum	Siem Reap	13.62401	103.811316	YES
8	1	Not Done	WT	WT	National Malaria Survey 2013	Cambodia	Angkor Thum	Siem Reap	13.62401	103.811316	YES
9	1	Not Done	WT	WT	National Malaria Survey 2013	Cambodia	Angkor Thum	Siem Reap	13.62401	103.811316	YES
10	1	Not Done	WT	WT	National Malaria Survey 2013	Cambodia	Angkor Thum	Siem Reap	13.62401	103.811316	YES
11	1	Not Done	WT	WT	National Malaria Survey 2013	Cambodia	Angkor Thum	Siem Reap	13.62401	103.811316	YES
12	1	Not Done	WT	WT	National Malaria Survey 2013	Cambodia	Angkor Thum	Siem Reap	13.62401	103.811316	YES
13	1	Not Done	WT	WT	National Malaria Survey 2013	Cambodia	Angkor Thum	Siem Reap	13.62401	103.811316	YES
14	1	Not Done	WT	WT	National Malaria Survey 2013	Cambodia	Angkor Thum	Siem Reap	13.62401	103.811316	YES
15	1	Not Done	WT	WT	National Malaria Survey 2013	Cambodia	Angkor Thum	Siem Reap	13.62401	103.811316	YES
16	1	Not Done	WT	WT	National Malaria Survey 2013	Cambodia	Angkor Thum	Siem Reap	13.62401	103.811316	YES
17	1	Not Done	WT	WT	National Malaria Survey 2013	Cambodia	Angkor Thum	Siem Reap	13.62401	103.811316	YES
18	1	Not Done	WT	WT	National Malaria Survey 2013	Cambodia	Angkor Thum	Siem Reap	13.62401	103.811316	YES
19	1	Not Done	WT	WT	National Malaria Survey 2013	Cambodia	Angkor Thum	Siem Reap	13.513021	103.879214	YES
20	1	Not Done	WT	WT	National Malaria Survey 2013	Cambodia	Angkor Thum	Siem Reap	13.513021	103.879214	YES
21	1	Not Done	WT	WT	National Malaria Survey 2013	Cambodia	Angkor Thum	Siem Reap	13.513021	103.879214	YES
22	1	Not Done	WT	WT	National Malaria Survey 2013	Cambodia	Angkor Thum	Siem Reap	13.513021	103.879214	YES
23	1	Not Done	WT	WT	National Malaria Survey 2013	Cambodia	Angkor Thum	Siem Reap	13.513021	103.879214	YES
24	1	Not Done	WT	WT	National Malaria Survey 2013	Cambodia	Angkor Thum	Siem Reap	13.513021	103.879214	YES
25	1	Not Done	WT	WT	National Malaria Survey 2013	Cambodia	Angkor Thum	Siem Reap	13.513021	103.879214	YES
26	1	Not Done	WT	WT	National Malaria Survey 2013	Cambodia	Angkor Thum	Siem Reap	13.513021	103.879214	YES
27	1	Not Done	WT	WT	National Malaria Survey 2013	Cambodia	Angkor Thum	Siem Reap	13.513021	103.879214	YES
28	1	Not Done	WT	WT	National Malaria Survey 2013	Cambodia	Angkor Thum	Siem Reap	13.513021	103.879214	YES
29	1	Not Done	WT	WT	National Malaria Survey 2013	Cambodia	Angkor Thum	Siem Reap	13.513021	103.879214	YES
30	1	Not Done	WT	WT	National Malaria Survey 2013	Cambodia	Angkor Thum	Siem Reap	13.513021	103.879214	YES
31	1	Not Done	WT	WT	National Malaria Survey 2013	Cambodia	Angkor Thum	Siem Reap	13.513021	103.879214	YES
32	1	Not Done	WT	WT	National Malaria Survey 2013	Cambodia	Angkor Thum	Siem Reap	13.513021	103.879214	YES
33	1	Not Done	WT	WT	National Malaria Survey 2013	Cambodia	Angkor Thum	Siem Reap	13.513021	103.879214	YES
34	1	Not Done	WT	WT	National Malaria Survey 2013	Cambodia	Angkor Thum	Siem Reap	13.513021	103.879214	YES
35	1	Not Done	WT	WT	National Malaria Survey 2013	Cambodia	Angkor Thum	Siem Reap	13.513021	103.879214	YES
36	1	Not Done	WT	WT	National Malaria Survey 2013	Cambodia	Angkor Thum	Siem Reap	13.513021	103.879214	YES
37	1	Not Done	WT	WT	National Malaria Survey 2013	Cambodia	Angkor Thum	Siem Reap	13.513021	103.879214	YES
38	1	Not Done	WT	WT	National Malaria Survey 2013	Cambodia	Angkor Thum	Siem Reap	13.513021	103.879214	YES
39	1	Not Done	WT	WT	National Malaria Survey 2013	Cambodia	Angkor Thum	Siem Reap	13.513021	103.879214	YES
40	1	Not Done	WT	WT	National Malaria Survey 2013	Cambodia	Angkor Thum	Siem Reap	13.513021	103.879214	YES
41	1	Not Done	WT	WT	National Malaria Survey 2013	Cambodia	Angkor Thum	Siem Reap	13.513021	103.879214	YES
42	1	Not Done	WT	WT	National Malaria Survey 2013	Cambodia	Angkor Thum	Siem Reap	13.513021	103.879214	YES
43	1	Not Done	Viangchan	Hemizygote	National Malaria Survey 2013	Cambodia	Angkor Thum	Siem Reap	13.62401	103.811316	YES
44	1	Not Done	Viangchan	Hemizygote	National Malaria Survey 2013	Cambodia	Angkor Thum	Siem Reap	13.62401	103.811316	YES
45	1	Not Done	Viangchan	Hemizygote	National Malaria Survey 2013	Cambodia	Angkor Thum	Siem Reap	13.62401	103.811316	YES
46	1	Not Done	Viangchan	Hemizygote	National Malaria Survey 2013	Cambodia	Angkor Thum	Siem Reap	13.62401	103.811316	YES
47	1	Not Done	Viangchan	Hemizygote	National Malaria Survey 2013	Cambodia	Angkor Thum	Siem Reap	13.62401	103.811316	YES
48	1	Not Done	Viangchan	Hemizygote	National Malaria Survey 2013	Cambodia	Angkor Thum	Siem Reap	13.513021	103.879214	YES
49	1	Not Done	Viangchan	Hemizygote	National Malaria Survey 2013	Cambodia	Angkor Thum	Siem Reap	13.513021	103.879214	YES
50	1	Not Done	Viangchan	Hemizygote	National Malaria Survey 2013	Cambodia	Angkor Thum	Siem Reap	13.513021	103.879214	YES
51	1	Not Done	Viangchan	Hemizygote	National Malaria Survey 2013	Cambodia	Angkor Thum	Siem Reap	13.513021	103.879214	YES
52	1	Not Done	WT	WT	National Malaria Survey 2013	Cambodia	Angkorchey	Kampot	10.819965	104.61231	YES
53	1	Not Done	WT	WT	National Malaria Survey 2013	Cambodia	Angkorchey	Kampot	10.819965	104.61231	YES
54	1	Not Done	WT	WT	National Malaria Survey 2013	Cambodia	Angkorchey	Kampot	10.819965	104.61231	YES
55	1	Not Done	WT	WT	National Malaria Survey 2013	Cambodia	Angkorchey	Kampot	10.819965	104.61231	YES
56	1	Not Done	WT	WT	National Malaria Survey 2013	Cambodia	Angkorchey	Kampot	10.819965	104.61231	YES
57	1	Not Done	WT	WT	National Malaria Survey 2013	Cambodia	Angkorchey	Kampot	10.819965	104.61231	YES
58	1	Not Done	WT	WT	National Malaria Survey 2013	Cambodia	Angkorchey	Kampot	10.819965	104.61231	YES
59	1	Not Done	WT	WT	National Malaria Survey 2013	Cambodia	Angkorchey	Kampot	10.819965	104.61231	YES
60	1	Not Done	WT	WT	National Malaria Survey 2013	Cambodia	Angkorchey	Kampot	10.819965	104.61231	YES
61	1	Not Done	WT	WT	National Malaria Survey 2013	Cambodia	Angkorchey	Kampot	10.819965	104.61231	YES
62	1	Not Done	WT	WT	National Malaria Survey 2013	Cambodia	Angkorchey	Kampot	10.819965	104.61231	YES
63	1	Not Done	WT	WT	National Malaria Survey 2013	Cambodia	Angkorchey	Kampot	10.819965	104.61231	YES
64	1	Not Done	WT	WT	National Malaria Survey 2013	Cambodia	Angkorchey	Kampot	10.819965	104.61231	YES
65	1	Not Done	WT	WT	National Malaria Survey 2013	Cambodia	Angkorchey	Kampot	10.819965	104.61231	YES
66	1	Not Done	WT	WT	National Malaria Survey 2013	Cambodia	Angkorchey	Kampot	10.819965	104.61231	YES
67	1	Not Done	WT	WT	National Malaria Survey 2013	Cambodia	Angkorchey	Kampot	10.819965	104.61231	YES
68	1	Not Done	WT	WT	National Malaria Survey 2013	Cambodia	Angkorchey	Kampot	10.819965	104.61231	YES
69	1	Not Done	WT	WT	National Malaria Survey 2013	Cambodia	Angkorchey	Kampot	10.819965	104.61231	YES
70	1	Not Done	WT	WT	National Malaria Survey 2013	Cambodia	Angkorchey	Kampot	10.819965	104.61231	YES
71	1	Not Done	WT	WT	National Malaria Survey 2013	Cambodia	Angkorchey	Kampot	10.819965	104.61231	YES
72	1	Not Done	WT	WT	National Malaria Survey 2013	Cambodia	Angkorchey	Kampot	10.819965	104.61231	YES
73	1	Not Done	Viangchan	Hemizygote	National Malaria Survey 2013	Cambodia	Angkorchey	Kampot	10.819965	104.61231	YES
74	1	Not Done	Viangchan	Hemizygote	National Malaria Survey 2013	Cambodia	Angkorchey	Kampot	10.819965	104.61231	YES
75	1	Not Done	WT	WT	National Malaria Survey 2013	Cambodia	Anlong Veaeng	Oddor Meanchey	14.192567	103.991164	YES
76	1	Not Done	WT	WT	National Malaria Survey 2013	Cambodia	Anlong Veaeng	Oddor Meanchey	14.192567	103.991164	YES
77	1	Not Done	WT	WT	National Malaria Survey 2013	Cambodia	Anlong Veaeng	Oddor Meanchey	14.192567	103.991164	YES
78	1	Not Done	WT	WT	National Malaria Survey 2013	Cambodia	Anlong Veaeng	Oddor Meanchey	14.192567	103.991164	YES
79	1	Not Done	WT	WT	National Malaria Survey 2013	Cambodia	Anlong Veaeng	Oddor Meanchey	14.192567	103.991164	YES
80	1	Not Done	WT	WT	National Malaria Survey 2013	Cambodia	Anlong Veaeng	Oddor Meanchey	14.192567	103.991164	YES
81	1	Not Done	WT	WT	National Malaria Survey 2013	Cambodia	Anlong Veaeng	Oddor Meanchey	14.192567	103.991164	YES
82	1	Not Done	WT	WT	National Malaria Survey 2013	Cambodia	Anlong Veaeng	Oddor Meanchey	14.192567	103.991164	YES
83	1	Not Done	WT	WT	National Malaria Survey 2013	Cambodia	Anlong Veaeng	Oddor Meanchey	14.192567	103.991164	YES
84	1	Not Done	WT	WT	National Malaria Survey 2013	Cambodia	Anlong Veaeng	Oddor Meanchey	14.192567	103.991164	YES
85	1	Not Done	WT	WT	National Malaria Survey 2013	Cambodia	Anlong Veaeng	Oddor Meanchey	14.192567	103.991164	YES
86	1	Not Done	WT	WT	National Malaria Survey 2013	Cambodia	Anlong Veaeng	Oddor Meanchey	14.192567	103.991164	YES
87	1	Not Done	WT	WT	National Malaria Survey 2013	Cambodia	Anlong Veaeng	Oddor Meanchey	14.192567	103.991164	YES
88	1	Not Done	WT	WT	National Malaria Survey 2013	Cambodia	Anlong Veaeng	Oddor Meanchey	14.192567	103.991164	YES
89	1	Not Done	WT	WT	National Malaria Survey 2013	Cambodia	Anlong Veaeng	Oddor Meanchey	14.192567	103.991164	YES
90	1	Not Done	WT	WT	National Malaria Survey 2013	Cambodia	Anlong Veaeng	Oddor Meanchey	14.192567	103.991164	YES
91	1	Not Done	WT	WT	National Malaria Survey 2013	Cambodia	Anlong Veaeng	Oddor Meanchey	14.192567	103.991164	YES
92	1	Not Done	WT	WT	National Malaria Survey 2013	Cambodia	Anlong Veaeng	Oddor Meanchey	14.192567	103.991164	YES
93	1	Not Done	WT	WT	National Malaria Survey 2013	Cambodia	Anlong Veaeng	Oddor Meanchey	14.192567	103.991164	YES
94	1	Not Done	WT	WT	National Malaria Survey 2013	Cambodia	Anlong Veaeng	Oddor Meanchey	14.192567	103.991164	YES
95	1	Not Done	WT	WT	National Malaria Survey 2013	Cambodia	Anlong Veaeng	Oddor Meanchey	14.192567	103.991164	YES
96	1	Not Done	WT	WT	National Malaria Survey 2013	Cambodia	Anlong Veaeng	Oddor Meanchey	14.192567	103.991164	YES
97	1	Not Done	WT	WT	National Malaria Survey 2013	Cambodia	Anlong Veaeng	Oddor Meanchey	14.192567	103.991164	YES
98	1	Not Done	WT	WT	National Malaria Survey 2013	Cambodia	Anlong Veaeng	Oddor Meanchey	14.192567	103.991164	YES
99	1	Not Done	WT	WT	National Malaria Survey 2013	Cambodia	Anlong Veaeng	Oddor Meanchey	14.192567	103.991164	YES
100	1	Not Done	WT	WT	National Malaria Survey 2013	Cambodia	Anlong Veaeng	Oddor Meanchey	14.192567	103.991164	YES
101	1	Not Done	WT	WT	National Malaria Survey 2013	Cambodia	Anlong Veaeng	Oddor Meanchey	14.192567	103.991164	YES
102	1	Not Done	WT	WT	National Malaria Survey 2013	Cambodia	Anlong Veaeng	Oddor Meanchey	14.192567	103.991164	YES
103	1	Not Done	WT	WT	National Malaria Survey 2013	Cambodia	Anlong Veaeng	Oddor Meanchey	14.192567	103.991164	YES
104	1	Not Done	Viangchan	Hemizygote	National Malaria Survey 2013	Cambodia	Anlong Veaeng	Oddor Meanchey	14.192567	103.991164	YES
105	1	Not Done	Viangchan	Hemizygote	National Malaria Survey 2013	Cambodia	Anlong Veaeng	Oddor Meanchey	14.192567	103.991164	YES
106	1	Not Done	Viangchan	Hemizygote	National Malaria Survey 2013	Cambodia	Anlong Veaeng	Oddor Meanchey	14.192567	103.991164	YES
107	1	Not Done	Viangchan	Hemizygote	National Malaria Survey 2013	Cambodia	Anlong Veaeng	Oddor Meanchey	14.192567	103.991164	YES
108	1	Not Done	WT	WT	National Malaria Survey 2013	Cambodia	Aoral	Kampong Speu	11.850737	104.157707	YES
109	1	Not Done	WT	WT	National Malaria Survey 2013	Cambodia	Aoral	Kampong Speu	11.850737	104.157707	YES
110	1	Not Done	WT	WT	National Malaria Survey 2013	Cambodia	Aoral	Kampong Speu	11.850737	104.157707	YES
111	1	Not Done	WT	WT	National Malaria Survey 2013	Cambodia	Aoral	Kampong Speu	11.850737	104.157707	YES
112	1	Not Done	WT	WT	National Malaria Survey 2013	Cambodia	Aoral	Kampong Speu	11.850737	104.157707	YES
113	1	Not Done	WT	WT	National Malaria Survey 2013	Cambodia	Aoral	Kampong Speu	11.850737	104.157707	YES
114	1	Not Done	WT	WT	National Malaria Survey 2013	Cambodia	Aoral	Kampong Speu	11.850737	104.157707	YES
115	1	Not Done	WT	WT	National Malaria Survey 2013	Cambodia	Aoral	Kampong Speu	11.850737	104.157707	YES
116	1	Not Done	WT	WT	National Malaria Survey 2013	Cambodia	Aoral	Kampong Speu	11.850737	104.157707	YES
117	1	Not Done	WT	WT	National Malaria Survey 2013	Cambodia	Aoral	Kampong Speu	11.850737	104.157707	YES
118	1	Not Done	WT	WT	National Malaria Survey 2013	Cambodia	Aoral	Kampong Speu	11.850737	104.157707	YES
119	1	Not Done	WT	WT	National Malaria Survey 2013	Cambodia	Aoral	Kampong Speu	11.850737	104.157707	YES
120	1	Not Done	WT	WT	National Malaria Survey 2013	Cambodia	Aoral	Kampong Speu	11.850737	104.157707	YES
121	1	Not Done	WT	WT	National Malaria Survey 2013	Cambodia	Aoral	Kampong Speu	11.850737	104.157707	YES
122	1	Not Done	WT	WT	National Malaria Survey 2013	Cambodia	Aoral	Kampong Speu	11.850737	104.157707	YES
123	1	Not Done	WT	WT	National Malaria Survey 2013	Cambodia	Aoral	Kampong Speu	11.850737	104.157707	YES
124	1	Not Done	WT	WT	National Malaria Survey 2013	Cambodia	Aoral	Kampong Speu	11.850737	104.157707	YES
125	1	Not Done	Viangchan	Hemizygote	National Malaria Survey 2013	Cambodia	Aoral	Kampong Speu	11.850737	104.157707	YES
126	1	Not Done	Viangchan	Hemizygote	National Malaria Survey 2013	Cambodia	Aoral	Kampong Speu	11.850737	104.157707	YES
127	1	Not Done	Viangchan	Hemizygote	National Malaria Survey 2013	Cambodia	Aoral	Kampong Speu	11.850737	104.157707	YES
128	1	Not Done	Mediterranean	Hemizygote	National Malaria Survey 2013	Cambodia	Aoral	Kampong Speu	11.850737	104.157707	YES
129	1	Not Done	WT	WT	National Malaria Survey 2013	Cambodia	Bakan	Pursat	12.447665	103.608352	YES
130	1	Not Done	WT	WT	National Malaria Survey 2013	Cambodia	Bakan	Pursat	12.447665	103.608352	YES
131	1	Not Done	WT	WT	National Malaria Survey 2013	Cambodia	Bakan	Pursat	12.447665	103.608352	YES
132	1	Not Done	WT	WT	National Malaria Survey 2013	Cambodia	Bakan	Pursat	12.447665	103.608352	YES
133	1	Not Done	WT	WT	National Malaria Survey 2013	Cambodia	Bakan	Pursat	12.447665	103.608352	YES
134	1	Not Done	WT	WT	National Malaria Survey 2013	Cambodia	Bakan	Pursat	12.447665	103.608352	YES
135	1	Not Done	WT	WT	National Malaria Survey 2013	Cambodia	Bakan	Pursat	12.447665	103.608352	YES
136	1	Not Done	WT	WT	National Malaria Survey 2013	Cambodia	Bakan	Pursat	12.447665	103.608352	YES
137	1	Not Done	WT	WT	National Malaria Survey 2013	Cambodia	Bakan	Pursat	12.447665	103.608352	YES
138	1	Not Done	WT	WT	National Malaria Survey 2013	Cambodia	Bakan	Pursat	12.447665	103.608352	YES
139	1	Not Done	WT	WT	National Malaria Survey 2013	Cambodia	Bakan	Pursat	12.447665	103.608352	YES
140	1	Not Done	WT	WT	National Malaria Survey 2013	Cambodia	Bakan	Pursat	12.447665	103.608352	YES
141	1	Not Done	WT	WT	National Malaria Survey 2013	Cambodia	Bakan	Pursat	12.447665	103.608352	YES
142	1	Not Done	WT	WT	National Malaria Survey 2013	Cambodia	Bakan	Pursat	12.447665	103.608352	YES
143	1	Not Done	WT	WT	National Malaria Survey 2013	Cambodia	Bakan	Pursat	12.447665	103.608352	YES
144	1	Not Done	WT	WT	National Malaria Survey 2013	Cambodia	Bakan	Pursat	12.447665	103.608352	YES
145	1	Not Done	WT	WT	National Malaria Survey 2013	Cambodia	Bakan	Pursat	12.447665	103.608352	YES
146	1	Not Done	WT	WT	National Malaria Survey 2013	Cambodia	Bakan	Pursat	12.447665	103.608352	YES
147	1	Not Done	WT	WT	National Malaria Survey 2013	Cambodia	Bakan	Pursat	12.447665	103.608352	YES
148	1	Not Done	WT	WT	National Malaria Survey 2013	Cambodia	Bakan	Pursat	12.447665	103.608352	YES
149	1	Not Done	WT	WT	National Malaria Survey 2013	Cambodia	Bakan	Pursat	12.447665	103.608352	YES
150	1	Not Done	Viangchan	Hemizygote	National Malaria Survey 2013	Cambodia	Bakan	Pursat	12.447665	103.608352	YES
151	1	Not Done	Viangchan	Hemizygote	National Malaria Survey 2013	Cambodia	Bakan	Pursat	12.447665	103.608352	YES
152	1	Not Done	Viangchan	Hemizygote	National Malaria Survey 2013	Cambodia	Bakan	Pursat	12.447665	103.608352	YES
153	1	Not Done	Viangchan	Hemizygote	National Malaria Survey 2013	Cambodia	Bakan	Pursat	12.447665	103.608352	YES
154	1	Not Done	Viangchan	Hemizygote	National Malaria Survey 2013	Cambodia	Bakan	Pursat	12.447665	103.608352	YES
155	1	Not Done	WT	WT	National Malaria Survey 2013	Cambodia	Balong	Ratanakiri	13.740696	106.991859	YES
156	1	Not Done	WT	WT	National Malaria Survey 2013	Cambodia	Balong	Ratanakiri	13.740696	106.991859	YES
157	1	Not Done	WT	WT	National Malaria Survey 2013	Cambodia	Balong	Ratanakiri	13.740696	106.991859	YES
158	1	Not Done	WT	WT	National Malaria Survey 2013	Cambodia	Balong	Ratanakiri	13.740696	106.991859	YES
159	1	Not Done	WT	WT	National Malaria Survey 2013	Cambodia	Balong	Ratanakiri	13.740696	106.991859	YES
160	1	Not Done	WT	WT	National Malaria Survey 2013	Cambodia	Balong	Ratanakiri	13.740696	106.991859	YES
161	1	Not Done	WT	WT	National Malaria Survey 2013	Cambodia	Balong	Ratanakiri	13.740696	106.991859	YES
162	1	Not Done	WT	WT	National Malaria Survey 2013	Cambodia	Balong	Ratanakiri	13.740696	106.991859	YES
163	1	Not Done	WT	WT	National Malaria Survey 2013	Cambodia	Balong	Ratanakiri	13.740696	106.991859	YES
164	1	Not Done	WT	WT	National Malaria Survey 2013	Cambodia	Balong	Ratanakiri	13.740696	106.991859	YES
165	1	Not Done	WT	WT	National Malaria Survey 2013	Cambodia	Balong	Ratanakiri	13.740696	106.991859	YES
166	1	Not Done	WT	WT	National Malaria Survey 2013	Cambodia	Balong	Ratanakiri	13.740696	106.991859	YES
167	1	Not Done	WT	WT	National Malaria Survey 2013	Cambodia	Balong	Ratanakiri	13.740696	106.991859	YES
168	1	Not Done	WT	WT	National Malaria Survey 2013	Cambodia	Balong	Ratanakiri	13.740696	106.991859	YES
169	1	Not Done	WT	WT	National Malaria Survey 2013	Cambodia	Balong	Ratanakiri	13.740696	106.991859	YES
170	1	Not Done	WT	WT	National Malaria Survey 2013	Cambodia	Balong	Ratanakiri	13.740696	106.991859	YES
171	1	Not Done	WT	WT	National Malaria Survey 2013	Cambodia	Balong	Ratanakiri	13.740696	106.991859	YES
172	1	Not Done	WT	WT	National Malaria Survey 2013	Cambodia	Balong	Ratanakiri	13.740696	106.991859	YES
173	1	Not Done	WT	WT	National Malaria Survey 2013	Cambodia	Balong	Ratanakiri	13.740696	106.991859	YES
174	1	Not Done	WT	WT	National Malaria Survey 2013	Cambodia	Balong	Ratanakiri	13.740696	106.991859	YES
175	1	Not Done	Viangchan	Hemizygote	National Malaria Survey 2013	Cambodia	Balong	Ratanakiri	13.740696	106.991859	YES
176	1	Not Done	Viangchan	Hemizygote	National Malaria Survey 2013	Cambodia	Balong	Ratanakiri	13.740696	106.991859	YES
177	1	Not Done	Viangchan	Hemizygote	National Malaria Survey 2013	Cambodia	Balong	Ratanakiri	13.740696	106.991859	YES
178	1	Not Done	Viangchan	Hemizygote	National Malaria Survey 2013	Cambodia	Balong	Ratanakiri	13.740696	106.991859	YES
179	1	Not Done	Viangchan	Hemizygote	National Malaria Survey 2013	Cambodia	Balong	Ratanakiri	13.740696	106.991859	YES
180	1	Not Done	Viangchan	Hemizygote	National Malaria Survey 2013	Cambodia	Balong	Ratanakiri	13.740696	106.991859	YES
181	1	Not Done	Viangchan	Hemizygote	National Malaria Survey 2013	Cambodia	Balong	Ratanakiri	13.740696	106.991859	YES
182	1	Not Done	Viangchan	Hemizygote	National Malaria Survey 2013	Cambodia	Balong	Ratanakiri	13.740696	106.991859	YES
183	1	Not Done	WT	WT	National Malaria Survey 2013	Cambodia	Bar Kaev	Ratanakiri	13.770834	107.258812	YES
184	1	Not Done	WT	WT	National Malaria Survey 2013	Cambodia	Bar Kaev	Ratanakiri	13.770834	107.258812	YES
185	1	Not Done	WT	WT	National Malaria Survey 2013	Cambodia	Bar Kaev	Ratanakiri	13.770834	107.258812	YES
186	1	Not Done	WT	WT	National Malaria Survey 2013	Cambodia	Bar Kaev	Ratanakiri	13.770834	107.258812	YES
187	1	Not Done	WT	WT	National Malaria Survey 2013	Cambodia	Bar Kaev	Ratanakiri	13.770834	107.258812	YES
188	1	Not Done	WT	WT	National Malaria Survey 2013	Cambodia	Bar Kaev	Ratanakiri	13.770834	107.258812	YES
189	1	Not Done	WT	WT	National Malaria Survey 2013	Cambodia	Bar Kaev	Ratanakiri	13.770834	107.258812	YES
190	1	Not Done	WT	WT	National Malaria Survey 2013	Cambodia	Bar Kaev	Ratanakiri	13.770834	107.258812	YES
191	1	Not Done	WT	WT	National Malaria Survey 2013	Cambodia	Bar Kaev	Ratanakiri	13.770834	107.258812	YES
192	1	Not Done	WT	WT	National Malaria Survey 2013	Cambodia	Bar Kaev	Ratanakiri	13.770834	107.258812	YES
193	1	Not Done	WT	WT	National Malaria Survey 2013	Cambodia	Bar Kaev	Ratanakiri	13.770834	107.258812	YES
194	1	Not Done	WT	WT	National Malaria Survey 2013	Cambodia	Bar Kaev	Ratanakiri	13.770834	107.258812	YES
195	1	Not Done	WT	WT	National Malaria Survey 2013	Cambodia	Bar Kaev	Ratanakiri	13.770834	107.258812	YES
196	1	Not Done	WT	WT	National Malaria Survey 2013	Cambodia	Bar Kaev	Ratanakiri	13.770834	107.258812	YES
197	1	Not Done	WT	WT	National Malaria Survey 2013	Cambodia	Bar Kaev	Ratanakiri	13.770834	107.258812	YES
198	1	Not Done	WT	WT	National Malaria Survey 2013	Cambodia	Bar Kaev	Ratanakiri	13.770834	107.258812	YES
199	1	Not Done	WT	WT	National Malaria Survey 2013	Cambodia	Bar Kaev	Ratanakiri	13.770834	107.258812	YES
200	1	Not Done	WT	WT	National Malaria Survey 2013	Cambodia	Bar Kaev	Ratanakiri	13.770834	107.258812	YES
201	1	Not Done	WT	WT	National Malaria Survey 2013	Cambodia	Bar Kaev	Ratanakiri	13.770834	107.258812	YES
202	1	Not Done	WT	WT	National Malaria Survey 2013	Cambodia	Bar Kaev	Ratanakiri	13.770834	107.258812	YES
203	1	Not Done	WT	WT	National Malaria Survey 2013	Cambodia	Bar Kaev	Ratanakiri	13.770834	107.258812	YES
204	1	Not Done	WT	WT	National Malaria Survey 2013	Cambodia	Bar Kaev	Ratanakiri	13.770834	107.258812	YES
205	1	Not Done	WT	WT	National Malaria Survey 2013	Cambodia	Bar Kaev	Ratanakiri	13.770834	107.258812	YES
206	1	Not Done	WT	WT	National Malaria Survey 2013	Cambodia	Bar Kaev	Ratanakiri	13.770834	107.258812	YES
207	1	Not Done	WT	WT	National Malaria Survey 2013	Cambodia	Bar Kaev	Ratanakiri	13.770834	107.258812	YES
208	1	Not Done	WT	WT	National Malaria Survey 2013	Cambodia	Bar Kaev	Ratanakiri	13.770834	107.258812	YES
209	1	Not Done	WT	WT	National Malaria Survey 2013	Cambodia	Bar Kaev	Ratanakiri	13.770834	107.258812	YES
210	1	Not Done	WT	WT	National Malaria Survey 2013	Cambodia	Bar Kaev	Ratanakiri	13.770834	107.258812	YES
211	1	Not Done	WT	WT	National Malaria Survey 2013	Cambodia	Bar Kaev	Ratanakiri	13.770834	107.258812	YES
212	1	Not Done	WT	WT	National Malaria Survey 2013	Cambodia	Baseth	Kampong Speu	11.251413	104.540813	YES
213	1	Not Done	WT	WT	National Malaria Survey 2013	Cambodia	Baseth	Kampong Speu	11.251413	104.540813	YES
214	1	Not Done	WT	WT	National Malaria Survey 2013	Cambodia	Baseth	Kampong Speu	11.251413	104.540813	YES
215	1	Not Done	WT	WT	National Malaria Survey 2013	Cambodia	Baseth	Kampong Speu	11.251413	104.540813	YES
216	1	Not Done	WT	WT	National Malaria Survey 2013	Cambodia	Baseth	Kampong Speu	11.251413	104.540813	YES
217	1	Not Done	WT	WT	National Malaria Survey 2013	Cambodia	Baseth	Kampong Speu	11.251413	104.540813	YES
218	1	Not Done	WT	WT	National Malaria Survey 2013	Cambodia	Baseth	Kampong Speu	11.251413	104.540813	YES
219	1	Not Done	WT	WT	National Malaria Survey 2013	Cambodia	Baseth	Kampong Speu	11.251413	104.540813	YES
220	1	Not Done	WT	WT	National Malaria Survey 2013	Cambodia	Baseth	Kampong Speu	11.251413	104.540813	YES
221	1	Not Done	WT	WT	National Malaria Survey 2013	Cambodia	Baseth	Kampong Speu	11.251413	104.540813	YES
222	1	Not Done	WT	WT	National Malaria Survey 2013	Cambodia	Baseth	Kampong Speu	11.251413	104.540813	YES
223	1	Not Done	WT	WT	National Malaria Survey 2013	Cambodia	Baseth	Kampong Speu	11.251413	104.540813	YES
224	1	Not Done	WT	WT	National Malaria Survey 2013	Cambodia	Baseth	Kampong Speu	11.251413	104.540813	YES
225	1	Not Done	WT	WT	National Malaria Survey 2013	Cambodia	Baseth	Kampong Speu	11.251413	104.540813	YES
226	1	Not Done	WT	WT	National Malaria Survey 2013	Cambodia	Baseth	Kampong Speu	11.251413	104.540813	YES
227	1	Not Done	WT	WT	National Malaria Survey 2013	Cambodia	Baseth	Kampong Speu	11.251413	104.540813	YES
228	1	Not Done	WT	WT	National Malaria Survey 2013	Cambodia	Baseth	Kampong Speu	11.251413	104.540813	YES
229	1	Not Done	WT	WT	National Malaria Survey 2013	Cambodia	Baseth	Kampong Speu	11.251413	104.540813	YES
230	1	Not Done	WT	WT	National Malaria Survey 2013	Cambodia	Baseth	Kampong Speu	11.251413	104.540813	YES
231	1	Not Done	WT	WT	National Malaria Survey 2013	Cambodia	Baseth	Kampong Speu	11.251413	104.540813	YES
232	1	Not Done	WT	WT	National Malaria Survey 2013	Cambodia	Baseth	Kampong Speu	11.251413	104.540813	YES
233	1	Not Done	WT	WT	National Malaria Survey 2013	Cambodia	Baseth	Kampong Speu	11.251413	104.540813	YES
234	1	Not Done	WT	WT	National Malaria Survey 2013	Cambodia	Baseth	Kampong Speu	11.251413	104.540813	YES
235	1	Not Done	WT	WT	National Malaria Survey 2013	Cambodia	Baseth	Kampong Speu	11.251413	104.540813	YES
236	1	Not Done	Viangchan	Hemizygote	National Malaria Survey 2013	Cambodia	Baseth	Kampong Speu	11.251413	104.540813	YES
237	1	Not Done	Viangchan	Hemizygote	National Malaria Survey 2013	Cambodia	Baseth	Kampong Speu	11.251413	104.540813	YES
238	1	Not Done	Mahidol	Hemizygote	National Malaria Survey 2013	Cambodia	Baseth	Kampong Speu	11.251413	104.540813	YES
239	1	Not Done	Mahidol	Hemizygote	National Malaria Survey 2013	Cambodia	Baseth	Kampong Speu	11.251413	104.540813	YES
240	1	Not Done	Mahidol	Hemizygote	National Malaria Survey 2013	Cambodia	Baseth	Kampong Speu	11.251413	104.540813	YES
241	1	Not Done	WT	WT	National Malaria Survey 2013	Cambodia	Battambang	Battambang	12.710142	102.946146	YES
242	1	Not Done	WT	WT	National Malaria Survey 2013	Cambodia	Battambang	Battambang	12.710142	102.946146	YES
243	1	Not Done	WT	WT	National Malaria Survey 2013	Cambodia	Battambang	Battambang	12.710142	102.946146	YES
244	1	Not Done	WT	WT	National Malaria Survey 2013	Cambodia	Battambang	Battambang	12.710142	102.946146	YES
245	1	Not Done	WT	WT	National Malaria Survey 2013	Cambodia	Battambang	Battambang	12.710142	102.946146	YES
246	1	Not Done	WT	WT	National Malaria Survey 2013	Cambodia	Battambang	Battambang	12.710142	102.946146	YES
247	1	Not Done	WT	WT	National Malaria Survey 2013	Cambodia	Battambang	Battambang	12.710142	102.946146	YES
248	1	Not Done	WT	WT	National Malaria Survey 2013	Cambodia	Battambang	Battambang	12.710142	102.946146	YES
249	1	Not Done	WT	WT	National Malaria Survey 2013	Cambodia	Battambang	Battambang	12.710142	102.946146	YES
250	1	Not Done	WT	WT	National Malaria Survey 2013	Cambodia	Battambang	Battambang	12.710142	102.946146	YES
251	1	Not Done	WT	WT	National Malaria Survey 2013	Cambodia	Battambang	Battambang	12.710142	102.946146	YES
252	1	Not Done	WT	WT	National Malaria Survey 2013	Cambodia	Battambang	Battambang	12.710142	102.946146	YES
253	1	Not Done	WT	WT	National Malaria Survey 2013	Cambodia	Battambang	Battambang	12.710142	102.946146	YES
254	1	Not Done	WT	WT	National Malaria Survey 2013	Cambodia	Battambang	Battambang	12.710142	102.946146	YES
255	1	Not Done	WT	WT	National Malaria Survey 2013	Cambodia	Battambang	Battambang	12.710142	102.946146	YES
256	1	Not Done	WT	WT	National Malaria Survey 2013	Cambodia	Battambang	Battambang	12.710142	102.946146	YES
257	1	Not Done	WT	WT	National Malaria Survey 2013	Cambodia	Battambang	Battambang	12.710142	102.946146	YES
258	1	Not Done	WT	WT	National Malaria Survey 2013	Cambodia	Battambang	Battambang	12.710142	102.946146	YES
259	1	Not Done	WT	WT	National Malaria Survey 2013	Cambodia	Battambang	Battambang	12.710142	102.946146	YES
260	1	Not Done	WT	WT	National Malaria Survey 2013	Cambodia	Battambang	Battambang	12.710142	102.946146	YES
261	1	Not Done	WT	WT	National Malaria Survey 2013	Cambodia	Battambang	Battambang	12.710142	102.946146	YES
262	1	Not Done	WT	WT	National Malaria Survey 2013	Cambodia	Battambang	Battambang	12.710142	102.946146	YES
263	1	Not Done	WT	WT	National Malaria Survey 2013	Cambodia	Battambang	Battambang	12.710142	102.946146	YES
264	1	Not Done	WT	WT	National Malaria Survey 2013	Cambodia	Battambang	Battambang	12.710142	102.946146	YES
265	1	Not Done	Viangchan	Hemizygote	National Malaria Survey 2013	Cambodia	Battambang	Battambang	12.710142	102.946146	YES
266	1	Not Done	Viangchan	Hemizygote	National Malaria Survey 2013	Cambodia	Battambang	Battambang	12.710142	102.946146	YES
267	1	Not Done	Viangchan	Hemizygote	National Malaria Survey 2013	Cambodia	Battambang	Battambang	12.710142	102.946146	YES
268	1	Not Done	Viangchan	Hemizygote	National Malaria Survey 2013	Cambodia	Battambang	Battambang	12.710142	102.946146	YES
269	1	Not Done	Viangchan	Hemizygote	National Malaria Survey 2013	Cambodia	Battambang	Battambang	12.710142	102.946146	YES
270	1	Not Done	Viangchan	Hemizygote	National Malaria Survey 2013	Cambodia	Battambang	Battambang	12.710142	102.946146	YES
271	1	Not Done	Viangchan	Hemizygote	National Malaria Survey 2013	Cambodia	Battambang	Battambang	12.710142	102.946146	YES
272	1	Not Done	WT	WT	National Malaria Survey 2013	Cambodia	Bavel	Battambang	13.129611	102.831219	YES
273	1	Not Done	WT	WT	National Malaria Survey 2013	Cambodia	Bavel	Battambang	13.129611	102.831219	YES
274	1	Not Done	WT	WT	National Malaria Survey 2013	Cambodia	Bavel	Battambang	13.129611	102.831219	YES
275	1	Not Done	WT	WT	National Malaria Survey 2013	Cambodia	Bavel	Battambang	13.129611	102.831219	YES
276	1	Not Done	WT	WT	National Malaria Survey 2013	Cambodia	Bavel	Battambang	13.129611	102.831219	YES
277	1	Not Done	WT	WT	National Malaria Survey 2013	Cambodia	Bavel	Battambang	13.129611	102.831219	YES
278	1	Not Done	WT	WT	National Malaria Survey 2013	Cambodia	Bavel	Battambang	13.129611	102.831219	YES
279	1	Not Done	WT	WT	National Malaria Survey 2013	Cambodia	Bavel	Battambang	13.129611	102.831219	YES
280	1	Not Done	WT	WT	National Malaria Survey 2013	Cambodia	Bavel	Battambang	13.129611	102.831219	YES
281	1	Not Done	WT	WT	National Malaria Survey 2013	Cambodia	Bavel	Battambang	13.129611	102.831219	YES
282	1	Not Done	WT	WT	National Malaria Survey 2013	Cambodia	Bavel	Battambang	13.129611	102.831219	YES
283	1	Not Done	WT	WT	National Malaria Survey 2013	Cambodia	Bavel	Battambang	13.129611	102.831219	YES
284	1	Not Done	WT	WT	National Malaria Survey 2013	Cambodia	Bavel	Battambang	13.129611	102.831219	YES
285	1	Not Done	WT	WT	National Malaria Survey 2013	Cambodia	Bavel	Battambang	13.129611	102.831219	YES
286	1	Not Done	WT	WT	National Malaria Survey 2013	Cambodia	Bavel	Battambang	13.129611	102.831219	YES
287	1	Not Done	WT	WT	National Malaria Survey 2013	Cambodia	Bavel	Battambang	13.129611	102.831219	YES
288	1	Not Done	WT	WT	National Malaria Survey 2013	Cambodia	Bavel	Battambang	13.129611	102.831219	YES
289	1	Not Done	WT	WT	National Malaria Survey 2013	Cambodia	Bavel	Battambang	13.129611	102.831219	YES
290	1	Not Done	WT	WT	National Malaria Survey 2013	Cambodia	Bavel	Battambang	13.129611	102.831219	YES
291	1	Not Done	WT	WT	National Malaria Survey 2013	Cambodia	Bavel	Battambang	13.129611	102.831219	YES
292	1	Not Done	WT	WT	National Malaria Survey 2013	Cambodia	Bavel	Battambang	13.129611	102.831219	YES
293	1	Not Done	WT	WT	National Malaria Survey 2013	Cambodia	Bavel	Battambang	13.129611	102.831219	YES
294	1	Not Done	WT	WT	National Malaria Survey 2013	Cambodia	Bavel	Battambang	13.129611	102.831219	YES
295	1	Not Done	WT	WT	National Malaria Survey 2013	Cambodia	Bavel	Battambang	13.129611	102.831219	YES
296	1	Not Done	WT	WT	National Malaria Survey 2013	Cambodia	Bavel	Battambang	13.129611	102.831219	YES
297	1	Not Done	WT	WT	National Malaria Survey 2013	Cambodia	Bavel	Battambang	13.129611	102.831219	YES
298	1	Not Done	WT	WT	National Malaria Survey 2013	Cambodia	Bavel	Battambang	13.129611	102.831219	YES
299	1	Not Done	WT	WT	National Malaria Survey 2013	Cambodia	Bavel	Battambang	13.129611	102.831219	YES
300	1	Not Done	WT	WT	National Malaria Survey 2013	Cambodia	Bavel	Battambang	13.129611	102.831219	YES
301	1	Not Done	WT	WT	National Malaria Survey 2013	Cambodia	Bavel	Battambang	13.129611	102.831219	YES
302	1	Not Done	WT	WT	National Malaria Survey 2013	Cambodia	Bavel	Battambang	13.129611	102.831219	YES
303	1	Not Done	WT	WT	National Malaria Survey 2013	Cambodia	Bavel	Battambang	13.129611	102.831219	YES
304	1	Not Done	WT	WT	National Malaria Survey 2013	Cambodia	Bavel	Battambang	13.129611	102.831219	YES
305	1	Not Done	WT	WT	National Malaria Survey 2013	Cambodia	Bavel	Battambang	13.129611	102.831219	YES
306	1	Not Done	WT	WT	National Malaria Survey 2013	Cambodia	Bavel	Battambang	13.129611	102.831219	YES
307	1	Not Done	WT	WT	National Malaria Survey 2013	Cambodia	Bavel	Battambang	13.129611	102.831219	YES
308	1	Not Done	WT	WT	National Malaria Survey 2013	Cambodia	Bavel	Battambang	13.129611	102.831219	YES
309	1	Not Done	WT	WT	National Malaria Survey 2013	Cambodia	Bavel	Battambang	13.129611	102.831219	YES
310	1	Not Done	WT	WT	National Malaria Survey 2013	Cambodia	Bavel	Battambang	13.129611	102.831219	YES
311	1	Not Done	WT	WT	National Malaria Survey 2013	Cambodia	Bavel	Battambang	13.129611	102.831219	YES
312	1	Not Done	WT	WT	National Malaria Survey 2013	Cambodia	Bavel	Battambang	13.129611	102.831219	YES
313	1	Not Done	WT	WT	National Malaria Survey 2013	Cambodia	Bavel	Battambang	13.129611	102.831219	YES
314	1	Not Done	WT	WT	National Malaria Survey 2013	Cambodia	Bavel	Battambang	13.129611	102.831219	YES
315	1	Not Done	WT	WT	National Malaria Survey 2013	Cambodia	Bavel	Battambang	13.129611	102.831219	YES
316	1	Not Done	WT	WT	National Malaria Survey 2013	Cambodia	Bavel	Battambang	13.129611	102.831219	YES
317	1	Not Done	WT	WT	National Malaria Survey 2013	Cambodia	Bavel	Battambang	13.129611	102.831219	YES
318	1	Not Done	WT	WT	National Malaria Survey 2013	Cambodia	Bavel	Battambang	13.129611	102.831219	YES
319	1	Not Done	WT	WT	National Malaria Survey 2013	Cambodia	Bavel	Battambang	13.129611	102.831219	YES
320	1	Not Done	WT	WT	National Malaria Survey 2013	Cambodia	Bavel	Battambang	13.129611	102.831219	YES
321	1	Not Done	WT	WT	National Malaria Survey 2013	Cambodia	Bavel	Battambang	13.129611	102.831219	YES
322	1	Not Done	WT	WT	National Malaria Survey 2013	Cambodia	Bavel	Battambang	13.129611	102.831219	YES
323	1	Not Done	WT	WT	National Malaria Survey 2013	Cambodia	Bavel	Battambang	13.129611	102.831219	YES
324	1	Not Done	Viangchan	Hemizygote	National Malaria Survey 2013	Cambodia	Bavel	Battambang	13.129611	102.831219	YES
325	1	Not Done	Viangchan	Hemizygote	National Malaria Survey 2013	Cambodia	Bavel	Battambang	13.129611	102.831219	YES
326	1	Not Done	Viangchan	Hemizygote	National Malaria Survey 2013	Cambodia	Bavel	Battambang	13.129611	102.831219	YES
327	1	Not Done	Viangchan	Hemizygote	National Malaria Survey 2013	Cambodia	Bavel	Battambang	13.129611	102.831219	YES
328	1	Not Done	Viangchan	Hemizygote	National Malaria Survey 2013	Cambodia	Bavel	Battambang	13.129611	102.831219	YES
329	1	Not Done	Viangchan	Hemizygote	National Malaria Survey 2013	Cambodia	Bavel	Battambang	13.129611	102.831219	YES
330	1	Not Done	Viangchan	Hemizygote	National Malaria Survey 2013	Cambodia	Bavel	Battambang	13.129611	102.831219	YES
331	1	Not Done	Viangchan	Hemizygote	National Malaria Survey 2013	Cambodia	Bavel	Battambang	13.129611	102.831219	YES
332	1	Not Done	Viangchan	Hemizygote	National Malaria Survey 2013	Cambodia	Bavel	Battambang	13.129611	102.831219	YES
333	1	Not Done	Viangchan	Hemizygote	National Malaria Survey 2013	Cambodia	Bavel	Battambang	13.129611	102.831219	YES
334	1	Not Done	Union	Hemizygote	National Malaria Survey 2013	Cambodia	Bavel	Battambang	13.129611	102.831219	YES
335	1	Not Done	Mahidol	Hemizygote	National Malaria Survey 2013	Cambodia	Bavel	Battambang	13.129611	102.831219	YES
336	1	Not Done	Canton	Hemizygote	National Malaria Survey 2013	Cambodia	Bavel	Battambang	13.129611	102.831219	YES
337	1	Not Done	WT	WT	National Malaria Survey 2013	Cambodia	Chamkarleu	Kampong Cham	12.385795	105.226988	YES
338	1	Not Done	WT	WT	National Malaria Survey 2013	Cambodia	Chamkarleu	Kampong Cham	12.385795	105.226988	YES
339	1	Not Done	WT	WT	National Malaria Survey 2013	Cambodia	Chamkarleu	Kampong Cham	12.385795	105.226988	YES
340	1	Not Done	WT	WT	National Malaria Survey 2013	Cambodia	Chamkarleu	Kampong Cham	12.385795	105.226988	YES
341	1	Not Done	WT	WT	National Malaria Survey 2013	Cambodia	Chamkarleu	Kampong Cham	12.385795	105.226988	YES
342	1	Not Done	WT	WT	National Malaria Survey 2013	Cambodia	Chamkarleu	Kampong Cham	12.385795	105.226988	YES
343	1	Not Done	WT	WT	National Malaria Survey 2013	Cambodia	Chamkarleu	Kampong Cham	12.385795	105.226988	YES
344	1	Not Done	WT	WT	National Malaria Survey 2013	Cambodia	Chamkarleu	Kampong Cham	12.385795	105.226988	YES
345	1	Not Done	WT	WT	National Malaria Survey 2013	Cambodia	Chamkarleu	Kampong Cham	12.385795	105.226988	YES
346	1	Not Done	WT	WT	National Malaria Survey 2013	Cambodia	Chamkarleu	Kampong Cham	12.385795	105.226988	YES
347	1	Not Done	WT	WT	National Malaria Survey 2013	Cambodia	Chamkarleu	Kampong Cham	12.385795	105.226988	YES
348	1	Not Done	WT	WT	National Malaria Survey 2013	Cambodia	Chamkarleu	Kampong Cham	12.385795	105.226988	YES
349	1	Not Done	WT	WT	National Malaria Survey 2013	Cambodia	Chamkarleu	Kampong Cham	12.385795	105.226988	YES
350	1	Not Done	WT	WT	National Malaria Survey 2013	Cambodia	Chamkarleu	Kampong Cham	12.385795	105.226988	YES
351	1	Not Done	WT	WT	National Malaria Survey 2013	Cambodia	Chamkarleu	Kampong Cham	12.385795	105.226988	YES
352	1	Not Done	WT	WT	National Malaria Survey 2013	Cambodia	Chamkarleu	Kampong Cham	12.385795	105.226988	YES
353	1	Not Done	WT	WT	National Malaria Survey 2013	Cambodia	Chamkarleu	Kampong Cham	12.385795	105.226988	YES
354	1	Not Done	WT	WT	National Malaria Survey 2013	Cambodia	Chamkarleu	Kampong Cham	12.385795	105.226988	YES
355	1	Not Done	Viangchan	Hemizygote	National Malaria Survey 2013	Cambodia	Chamkarleu	Kampong Cham	12.385795	105.226988	YES
356	1	Not Done	Viangchan	Hemizygote	National Malaria Survey 2013	Cambodia	Chamkarleu	Kampong Cham	12.385795	105.226988	YES
357	1	Not Done	Viangchan	Hemizygote	National Malaria Survey 2013	Cambodia	Chamkarleu	Kampong Cham	12.385795	105.226988	YES
358	1	Not Done	Viangchan	Hemizygote	National Malaria Survey 2013	Cambodia	Chamkarleu	Kampong Cham	12.385795	105.226988	YES
359	1	Not Done	WT	WT	National Malaria Survey 2013	Cambodia	Chhouk	Kampot	11.028003	104.304493	YES
360	1	Not Done	WT	WT	National Malaria Survey 2013	Cambodia	Chhouk	Kampot	11.028003	104.304493	YES
361	1	Not Done	WT	WT	National Malaria Survey 2013	Cambodia	Chhouk	Kampot	11.028003	104.304493	YES
362	1	Not Done	WT	WT	National Malaria Survey 2013	Cambodia	Chhouk	Kampot	11.028003	104.304493	YES
363	1	Not Done	WT	WT	National Malaria Survey 2013	Cambodia	Chhouk	Kampot	11.028003	104.304493	YES
364	1	Not Done	WT	WT	National Malaria Survey 2013	Cambodia	Chhouk	Kampot	11.028003	104.304493	YES
365	1	Not Done	WT	WT	National Malaria Survey 2013	Cambodia	Chhouk	Kampot	11.028003	104.304493	YES
366	1	Not Done	WT	WT	National Malaria Survey 2013	Cambodia	Chhouk	Kampot	11.028003	104.304493	YES
367	1	Not Done	WT	WT	National Malaria Survey 2013	Cambodia	Chhouk	Kampot	11.028003	104.304493	YES
368	1	Not Done	WT	WT	National Malaria Survey 2013	Cambodia	Chhouk	Kampot	11.028003	104.304493	YES
369	1	Not Done	WT	WT	National Malaria Survey 2013	Cambodia	Chhouk	Kampot	11.028003	104.304493	YES
370	1	Not Done	WT	WT	National Malaria Survey 2013	Cambodia	Chhouk	Kampot	11.028003	104.304493	YES
371	1	Not Done	WT	WT	National Malaria Survey 2013	Cambodia	Chhouk	Kampot	11.028003	104.304493	YES
372	1	Not Done	WT	WT	National Malaria Survey 2013	Cambodia	Chhouk	Kampot	11.028003	104.304493	YES
373	1	Not Done	WT	WT	National Malaria Survey 2013	Cambodia	Chhouk	Kampot	11.028003	104.304493	YES
374	1	Not Done	WT	WT	National Malaria Survey 2013	Cambodia	Chhouk	Kampot	11.028003	104.304493	YES
375	1	Not Done	WT	WT	National Malaria Survey 2013	Cambodia	Chhouk	Kampot	11.028003	104.304493	YES
376	1	Not Done	WT	WT	National Malaria Survey 2013	Cambodia	Chhouk	Kampot	11.028003	104.304493	YES
377	1	Not Done	WT	WT	National Malaria Survey 2013	Cambodia	Chhouk	Kampot	11.028003	104.304493	YES
378	1	Not Done	WT	WT	National Malaria Survey 2013	Cambodia	Chhouk	Kampot	11.028003	104.304493	YES
379	1	Not Done	WT	WT	National Malaria Survey 2013	Cambodia	Chhouk	Kampot	11.028003	104.304493	YES
380	1	Not Done	WT	WT	National Malaria Survey 2013	Cambodia	Chhouk	Kampot	11.028003	104.304493	YES
381	1	Not Done	WT	WT	National Malaria Survey 2013	Cambodia	Chhouk	Kampot	11.028003	104.304493	YES
382	1	Not Done	WT	WT	National Malaria Survey 2013	Cambodia	Chhouk	Kampot	11.028003	104.304493	YES
383	1	Not Done	WT	WT	National Malaria Survey 2013	Cambodia	Chhouk	Kampot	11.028003	104.304493	YES
384	1	Not Done	WT	WT	National Malaria Survey 2013	Cambodia	Chhouk	Kampot	10.805511	104.327839	YES
385	1	Not Done	WT	WT	National Malaria Survey 2013	Cambodia	Chhouk	Kampot	10.805511	104.327839	YES
386	1	Not Done	WT	WT	National Malaria Survey 2013	Cambodia	Chhouk	Kampot	10.805511	104.327839	YES
387	1	Not Done	WT	WT	National Malaria Survey 2013	Cambodia	Chhouk	Kampot	10.805511	104.327839	YES
388	1	Not Done	WT	WT	National Malaria Survey 2013	Cambodia	Chhouk	Kampot	10.805511	104.327839	YES
389	1	Not Done	WT	WT	National Malaria Survey 2013	Cambodia	Chhouk	Kampot	10.805511	104.327839	YES
390	1	Not Done	WT	WT	National Malaria Survey 2013	Cambodia	Chhouk	Kampot	10.805511	104.327839	YES
391	1	Not Done	WT	WT	National Malaria Survey 2013	Cambodia	Chhouk	Kampot	10.805511	104.327839	YES
392	1	Not Done	WT	WT	National Malaria Survey 2013	Cambodia	Chhouk	Kampot	10.805511	104.327839	YES
393	1	Not Done	WT	WT	National Malaria Survey 2013	Cambodia	Chhouk	Kampot	10.805511	104.327839	YES
394	1	Not Done	WT	WT	National Malaria Survey 2013	Cambodia	Chhouk	Kampot	10.805511	104.327839	YES
395	1	Not Done	WT	WT	National Malaria Survey 2013	Cambodia	Chhouk	Kampot	10.805511	104.327839	YES
396	1	Not Done	WT	WT	National Malaria Survey 2013	Cambodia	Chhouk	Kampot	10.805511	104.327839	YES
397	1	Not Done	WT	WT	National Malaria Survey 2013	Cambodia	Chhouk	Kampot	10.805511	104.327839	YES
398	1	Not Done	WT	WT	National Malaria Survey 2013	Cambodia	Chhouk	Kampot	10.805511	104.327839	YES
399	1	Not Done	WT	WT	National Malaria Survey 2013	Cambodia	Chhouk	Kampot	10.805511	104.327839	YES
400	1	Not Done	WT	WT	National Malaria Survey 2013	Cambodia	Chhouk	Kampot	10.805511	104.327839	YES
401	1	Not Done	WT	WT	National Malaria Survey 2013	Cambodia	Chhouk	Kampot	10.805511	104.327839	YES
402	1	Not Done	WT	WT	National Malaria Survey 2013	Cambodia	Chhouk	Kampot	10.805511	104.327839	YES
403	1	Not Done	WT	WT	National Malaria Survey 2013	Cambodia	Chhouk	Kampot	10.805511	104.327839	YES
404	1	Not Done	WT	WT	National Malaria Survey 2013	Cambodia	Chhouk	Kampot	10.805511	104.327839	YES
405	1	Not Done	WT	WT	National Malaria Survey 2013	Cambodia	Chhouk	Kampot	10.805511	104.327839	YES
406	1	Not Done	WT	WT	National Malaria Survey 2013	Cambodia	Chhouk	Kampot	10.805511	104.327839	YES
407	1	Not Done	Viangchan	Hemizygote	National Malaria Survey 2013	Cambodia	Chhouk	Kampot	11.028003	104.304493	YES
408	1	Not Done	Viangchan	Hemizygote	National Malaria Survey 2013	Cambodia	Chhouk	Kampot	11.028003	104.304493	YES
409	1	Not Done	Viangchan	Hemizygote	National Malaria Survey 2013	Cambodia	Chhouk	Kampot	11.028003	104.304493	YES
410	1	Not Done	Viangchan	Hemizygote	National Malaria Survey 2013	Cambodia	Chhouk	Kampot	11.028003	104.304493	YES
411	1	Not Done	Viangchan	Hemizygote	National Malaria Survey 2013	Cambodia	Chhouk	Kampot	10.805511	104.327839	YES
412	1	Not Done	Viangchan	Hemizygote	National Malaria Survey 2013	Cambodia	Chhouk	Kampot	10.805511	104.327839	YES
413	1	Not Done	CoImbra	Hemizygote	National Malaria Survey 2013	Cambodia	Chhouk	Kampot	11.028003	104.304493	YES
414	1	Not Done	WT	WT	National Malaria Survey 2013	Cambodia	Chit Borey	Kratie	12.599494	106.099657	YES
415	1	Not Done	WT	WT	National Malaria Survey 2013	Cambodia	Chit Borey	Kratie	12.599494	106.099657	YES
416	1	Not Done	WT	WT	National Malaria Survey 2013	Cambodia	Chit Borey	Kratie	12.599494	106.099657	YES
417	1	Not Done	WT	WT	National Malaria Survey 2013	Cambodia	Chit Borey	Kratie	12.599494	106.099657	YES
418	1	Not Done	WT	WT	National Malaria Survey 2013	Cambodia	Chit Borey	Kratie	12.599494	106.099657	YES
419	1	Not Done	WT	WT	National Malaria Survey 2013	Cambodia	Chit Borey	Kratie	12.599494	106.099657	YES
420	1	Not Done	WT	WT	National Malaria Survey 2013	Cambodia	Chit Borey	Kratie	12.599494	106.099657	YES
421	1	Not Done	WT	WT	National Malaria Survey 2013	Cambodia	Chit Borey	Kratie	12.599494	106.099657	YES
422	1	Not Done	WT	WT	National Malaria Survey 2013	Cambodia	Chit Borey	Kratie	12.599494	106.099657	YES
423	1	Not Done	WT	WT	National Malaria Survey 2013	Cambodia	Chit Borey	Kratie	12.599494	106.099657	YES
424	1	Not Done	WT	WT	National Malaria Survey 2013	Cambodia	Chit Borey	Kratie	12.599494	106.099657	YES
425	1	Not Done	WT	WT	National Malaria Survey 2013	Cambodia	Chit Borey	Kratie	12.599494	106.099657	YES
426	1	Not Done	WT	WT	National Malaria Survey 2013	Cambodia	Chit Borey	Kratie	12.599494	106.099657	YES
427	1	Not Done	WT	WT	National Malaria Survey 2013	Cambodia	Chit Borey	Kratie	12.599494	106.099657	YES
428	1	Not Done	WT	WT	National Malaria Survey 2013	Cambodia	Chit Borey	Kratie	12.599494	106.099657	YES
429	1	Not Done	WT	WT	National Malaria Survey 2013	Cambodia	Chit Borey	Kratie	12.599494	106.099657	YES
430	1	Not Done	WT	WT	National Malaria Survey 2013	Cambodia	Chit Borey	Kratie	12.599494	106.099657	YES
431	1	Not Done	WT	WT	National Malaria Survey 2013	Cambodia	Chit Borey	Kratie	12.599494	106.099657	YES
432	1	Not Done	WT	WT	National Malaria Survey 2013	Cambodia	Chit Borey	Kratie	12.599494	106.099657	YES
433	1	Not Done	WT	WT	National Malaria Survey 2013	Cambodia	Chit Borey	Kratie	12.599494	106.099657	YES
434	1	Not Done	WT	WT	National Malaria Survey 2013	Cambodia	Chit Borey	Kratie	12.599494	106.099657	YES
435	1	Not Done	Viangchan	Hemizygote	National Malaria Survey 2013	Cambodia	Chit Borey	Kratie	12.599494	106.099657	YES
436	1	Not Done	Viangchan	Hemizygote	National Malaria Survey 2013	Cambodia	Chit Borey	Kratie	12.599494	106.099657	YES
437	1	Not Done	Chinese-5	Hemizygote	National Malaria Survey 2013	Cambodia	Chit Borey	Kratie	12.599494	106.099657	YES
438	1	Not Done	WT	WT	National Malaria Survey 2013	Cambodia	Chongkal	Oddor Meanchey	13.948795	103.500899	YES
439	1	Not Done	WT	WT	National Malaria Survey 2013	Cambodia	Chongkal	Oddor Meanchey	13.948795	103.500899	YES
440	1	Not Done	WT	WT	National Malaria Survey 2013	Cambodia	Chongkal	Oddor Meanchey	13.948795	103.500899	YES
441	1	Not Done	WT	WT	National Malaria Survey 2013	Cambodia	Chongkal	Oddor Meanchey	13.948795	103.500899	YES
442	1	Not Done	WT	WT	National Malaria Survey 2013	Cambodia	Chongkal	Oddor Meanchey	13.948795	103.500899	YES
443	1	Not Done	WT	WT	National Malaria Survey 2013	Cambodia	Chongkal	Oddor Meanchey	13.948795	103.500899	YES
444	1	Not Done	WT	WT	National Malaria Survey 2013	Cambodia	Chongkal	Oddor Meanchey	13.948795	103.500899	YES
445	1	Not Done	WT	WT	National Malaria Survey 2013	Cambodia	Chongkal	Oddor Meanchey	13.948795	103.500899	YES
446	1	Not Done	WT	WT	National Malaria Survey 2013	Cambodia	Chongkal	Oddor Meanchey	13.948795	103.500899	YES
447	1	Not Done	WT	WT	National Malaria Survey 2013	Cambodia	Chongkal	Oddor Meanchey	13.948795	103.500899	YES
448	1	Not Done	WT	WT	National Malaria Survey 2013	Cambodia	Chongkal	Oddor Meanchey	13.948795	103.500899	YES
449	1	Not Done	WT	WT	National Malaria Survey 2013	Cambodia	Chongkal	Oddor Meanchey	13.948795	103.500899	YES
450	1	Not Done	WT	WT	National Malaria Survey 2013	Cambodia	Chongkal	Oddor Meanchey	13.948795	103.500899	YES
451	1	Not Done	WT	WT	National Malaria Survey 2013	Cambodia	Chongkal	Oddor Meanchey	13.948795	103.500899	YES
452	1	Not Done	WT	WT	National Malaria Survey 2013	Cambodia	Chongkal	Oddor Meanchey	13.948795	103.500899	YES
453	1	Not Done	WT	WT	National Malaria Survey 2013	Cambodia	Chongkal	Oddor Meanchey	13.948795	103.500899	YES
454	1	Not Done	WT	WT	National Malaria Survey 2013	Cambodia	Chongkal	Oddor Meanchey	13.948795	103.500899	YES
455	1	Not Done	WT	WT	National Malaria Survey 2013	Cambodia	Chongkal	Oddor Meanchey	13.948795	103.500899	YES
456	1	Not Done	WT	WT	National Malaria Survey 2013	Cambodia	Chongkal	Oddor Meanchey	13.948795	103.500899	YES
457	1	Not Done	WT	WT	National Malaria Survey 2013	Cambodia	Chongkal	Oddor Meanchey	13.948795	103.500899	YES
458	1	Not Done	Viangchan	Hemizygote	National Malaria Survey 2013	Cambodia	Chongkal	Oddor Meanchey	13.948795	103.500899	YES
459	1	Not Done	Viangchan	Hemizygote	National Malaria Survey 2013	Cambodia	Chongkal	Oddor Meanchey	13.948795	103.500899	YES
460	1	Not Done	Viangchan	Hemizygote	National Malaria Survey 2013	Cambodia	Chongkal	Oddor Meanchey	13.948795	103.500899	YES
461	1	Not Done	Viangchan	Hemizygote	National Malaria Survey 2013	Cambodia	Chongkal	Oddor Meanchey	13.948795	103.500899	YES
462	1	Not Done	Viangchan	Hemizygote	National Malaria Survey 2013	Cambodia	Chongkal	Oddor Meanchey	13.948795	103.500899	YES
463	1	Not Done	Viangchan	Hemizygote	National Malaria Survey 2013	Cambodia	Chongkal	Oddor Meanchey	13.948795	103.500899	YES
464	1	Not Done	Viangchan	Hemizygote	National Malaria Survey 2013	Cambodia	Chongkal	Oddor Meanchey	13.948795	103.500899	YES
465	1	Not Done	WT	WT	National Malaria Survey 2013	Cambodia	Dambae	Tbong Khmum	12.146688	105.817936	YES
466	1	Not Done	WT	WT	National Malaria Survey 2013	Cambodia	Dambae	Tbong Khmum	12.146688	105.817936	YES
467	1	Not Done	WT	WT	National Malaria Survey 2013	Cambodia	Dambae	Tbong Khmum	12.146688	105.817936	YES
468	1	Not Done	WT	WT	National Malaria Survey 2013	Cambodia	Dambae	Tbong Khmum	12.146688	105.817936	YES
469	1	Not Done	WT	WT	National Malaria Survey 2013	Cambodia	Dambae	Tbong Khmum	12.146688	105.817936	YES
470	1	Not Done	WT	WT	National Malaria Survey 2013	Cambodia	Dambae	Tbong Khmum	12.146688	105.817936	YES
471	1	Not Done	WT	WT	National Malaria Survey 2013	Cambodia	Dambae	Tbong Khmum	12.146688	105.817936	YES
472	1	Not Done	WT	WT	National Malaria Survey 2013	Cambodia	Dambae	Tbong Khmum	12.146688	105.817936	YES
473	1	Not Done	WT	WT	National Malaria Survey 2013	Cambodia	Dambae	Tbong Khmum	12.146688	105.817936	YES
474	1	Not Done	WT	WT	National Malaria Survey 2013	Cambodia	Dambae	Tbong Khmum	12.146688	105.817936	YES
475	1	Not Done	WT	WT	National Malaria Survey 2013	Cambodia	Dambae	Tbong Khmum	12.146688	105.817936	YES
476	1	Not Done	WT	WT	National Malaria Survey 2013	Cambodia	Dambae	Tbong Khmum	12.146688	105.817936	YES
477	1	Not Done	WT	WT	National Malaria Survey 2013	Cambodia	Dambae	Tbong Khmum	12.146688	105.817936	YES
478	1	Not Done	WT	WT	National Malaria Survey 2013	Cambodia	Dambae	Tbong Khmum	12.146688	105.817936	YES
479	1	Not Done	WT	WT	National Malaria Survey 2013	Cambodia	Dambae	Tbong Khmum	12.146688	105.817936	YES
480	1	Not Done	WT	WT	National Malaria Survey 2013	Cambodia	Dambae	Tbong Khmum	12.146688	105.817936	YES
481	1	Not Done	WT	WT	National Malaria Survey 2013	Cambodia	Dambae	Tbong Khmum	12.146688	105.817936	YES
482	1	Not Done	WT	WT	National Malaria Survey 2013	Cambodia	Dambae	Tbong Khmum	12.146688	105.817936	YES
483	1	Not Done	WT	WT	National Malaria Survey 2013	Cambodia	Dambae	Tbong Khmum	12.146688	105.817936	YES
484	1	Not Done	WT	WT	National Malaria Survey 2013	Cambodia	Dambae	Tbong Khmum	12.146688	105.817936	YES
485	1	Not Done	WT	WT	National Malaria Survey 2013	Cambodia	Dambae	Tbong Khmum	12.146688	105.817936	YES
486	1	Not Done	WT	WT	National Malaria Survey 2013	Cambodia	Dambae	Tbong Khmum	12.146688	105.817936	YES
487	1	Not Done	WT	WT	National Malaria Survey 2013	Cambodia	Dambae	Tbong Khmum	12.146688	105.817936	YES
488	1	Not Done	WT	WT	National Malaria Survey 2013	Cambodia	Dambae	Tbong Khmum	12.146688	105.817936	YES
489	1	Not Done	WT	WT	National Malaria Survey 2013	Cambodia	Dambae	Tbong Khmum	12.146688	105.817936	YES
490	1	Not Done	WT	WT	National Malaria Survey 2013	Cambodia	Dambae	Tbong Khmum	12.146688	105.817936	YES
491	1	Not Done	WT	WT	National Malaria Survey 2013	Cambodia	Dambae	Tbong Khmum	12.146688	105.817936	YES
492	1	Not Done	WT	WT	National Malaria Survey 2013	Cambodia	Dambae	Tbong Khmum	12.146688	105.817936	YES
493	1	Not Done	WT	WT	National Malaria Survey 2013	Cambodia	Dambae	Tbong Khmum	12.146688	105.817936	YES
494	1	Not Done	WT	WT	National Malaria Survey 2013	Cambodia	Dambae	Tbong Khmum	12.146688	105.817936	YES
495	1	Not Done	WT	WT	National Malaria Survey 2013	Cambodia	Damnak Chang Aeu	Kep	10.565773	104.284195	YES
496	1	Not Done	WT	WT	National Malaria Survey 2013	Cambodia	Damnak Chang Aeu	Kep	10.565773	104.284195	YES
497	1	Not Done	WT	WT	National Malaria Survey 2013	Cambodia	Damnak Chang Aeu	Kep	10.565773	104.284195	YES
498	1	Not Done	WT	WT	National Malaria Survey 2013	Cambodia	Damnak Chang Aeu	Kep	10.565773	104.284195	YES
499	1	Not Done	WT	WT	National Malaria Survey 2013	Cambodia	Damnak Chang Aeu	Kep	10.565773	104.284195	YES
500	1	Not Done	WT	WT	National Malaria Survey 2013	Cambodia	Damnak Chang Aeu	Kep	10.565773	104.284195	YES
501	1	Not Done	WT	WT	National Malaria Survey 2013	Cambodia	Damnak Chang Aeu	Kep	10.565773	104.284195	YES
502	1	Not Done	WT	WT	National Malaria Survey 2013	Cambodia	Damnak Chang Aeu	Kep	10.565773	104.284195	YES
503	1	Not Done	WT	WT	National Malaria Survey 2013	Cambodia	Damnak Chang Aeu	Kep	10.565773	104.284195	YES
504	1	Not Done	WT	WT	National Malaria Survey 2013	Cambodia	Damnak Chang Aeu	Kep	10.565773	104.284195	YES
505	1	Not Done	WT	WT	National Malaria Survey 2013	Cambodia	Damnak Chang Aeu	Kep	10.565773	104.284195	YES
506	1	Not Done	WT	WT	National Malaria Survey 2013	Cambodia	Damnak Chang Aeu	Kep	10.565773	104.284195	YES
507	1	Not Done	WT	WT	National Malaria Survey 2013	Cambodia	Damnak Chang Aeu	Kep	10.565773	104.284195	YES
508	1	Not Done	WT	WT	National Malaria Survey 2013	Cambodia	Damnak Chang Aeu	Kep	10.565773	104.284195	YES
509	1	Not Done	WT	WT	National Malaria Survey 2013	Cambodia	Damnak Chang Aeu	Kep	10.565773	104.284195	YES
510	1	Not Done	WT	WT	National Malaria Survey 2013	Cambodia	Damnak Chang Aeu	Kep	10.565773	104.284195	YES
511	1	Not Done	WT	WT	National Malaria Survey 2013	Cambodia	Damnak Chang Aeu	Kep	10.565773	104.284195	YES
512	1	Not Done	Viangchan	Hemizygote	National Malaria Survey 2013	Cambodia	Damnak Chang Aeu	Kep	10.565773	104.284195	YES
513	1	Not Done	Viangchan	Hemizygote	National Malaria Survey 2013	Cambodia	Damnak Chang Aeu	Kep	10.565773	104.284195	YES
514	1	Not Done	Viangchan	Hemizygote	National Malaria Survey 2013	Cambodia	Damnak Chang Aeu	Kep	10.565773	104.284195	YES
515	1	Not Done	Viangchan	Hemizygote	National Malaria Survey 2013	Cambodia	Damnak Chang Aeu	Kep	10.565773	104.284195	YES
516	1	Not Done	WT	WT	National Malaria Survey 2013	Cambodia	Kampong Bay	Kampot	10.59349	104.161355	YES
517	1	Not Done	WT	WT	National Malaria Survey 2013	Cambodia	Kampong Bay	Kampot	10.59349	104.161355	YES
518	1	Not Done	WT	WT	National Malaria Survey 2013	Cambodia	Kampong Bay	Kampot	10.59349	104.161355	YES
519	1	Not Done	WT	WT	National Malaria Survey 2013	Cambodia	Kampong Bay	Kampot	10.59349	104.161355	YES
520	1	Not Done	WT	WT	National Malaria Survey 2013	Cambodia	Kampong Bay	Kampot	10.59349	104.161355	YES
521	1	Not Done	WT	WT	National Malaria Survey 2013	Cambodia	Kampong Bay	Kampot	10.59349	104.161355	YES
522	1	Not Done	WT	WT	National Malaria Survey 2013	Cambodia	Kampong Bay	Kampot	10.59349	104.161355	YES
523	1	Not Done	WT	WT	National Malaria Survey 2013	Cambodia	Kampong Bay	Kampot	10.59349	104.161355	YES
524	1	Not Done	WT	WT	National Malaria Survey 2013	Cambodia	Kampong Bay	Kampot	10.59349	104.161355	YES
525	1	Not Done	WT	WT	National Malaria Survey 2013	Cambodia	Kampong Bay	Kampot	10.59349	104.161355	YES
526	1	Not Done	WT	WT	National Malaria Survey 2013	Cambodia	Kampong Bay	Kampot	10.59349	104.161355	YES
527	1	Not Done	WT	WT	National Malaria Survey 2013	Cambodia	Kampong Bay	Kampot	10.59349	104.161355	YES
528	1	Not Done	WT	WT	National Malaria Survey 2013	Cambodia	Kampong Bay	Kampot	10.59349	104.161355	YES
529	1	Not Done	WT	WT	National Malaria Survey 2013	Cambodia	Kampong Bay	Kampot	10.59349	104.161355	YES
530	1	Not Done	WT	WT	National Malaria Survey 2013	Cambodia	Kampong Bay	Kampot	10.59349	104.161355	YES
531	1	Not Done	WT	WT	National Malaria Survey 2013	Cambodia	Kampong Bay	Kampot	10.59349	104.161355	YES
532	1	Not Done	WT	WT	National Malaria Survey 2013	Cambodia	Kampong Bay	Kampot	10.59349	104.161355	YES
533	1	Not Done	WT	WT	National Malaria Survey 2013	Cambodia	Kampong Bay	Kampot	10.59349	104.161355	YES
534	1	Not Done	WT	WT	National Malaria Survey 2013	Cambodia	Kampong Bay	Kampot	10.59349	104.161355	YES
535	1	Not Done	Viangchan	Hemizygote	National Malaria Survey 2013	Cambodia	Kampong Bay	Kampot	10.59349	104.161355	YES
536	1	Not Done	Viangchan	Hemizygote	National Malaria Survey 2013	Cambodia	Kampong Bay	Kampot	10.59349	104.161355	YES
537	1	Not Done	Viangchan	Hemizygote	National Malaria Survey 2013	Cambodia	Kampong Bay	Kampot	10.59349	104.161355	YES
538	1	Not Done	Viangchan	Hemizygote	National Malaria Survey 2013	Cambodia	Kampong Bay	Kampot	10.59349	104.161355	YES
539	1	Not Done	Viangchan	Hemizygote	National Malaria Survey 2013	Cambodia	Kampong Bay	Kampot	10.59349	104.161355	YES
540	1	Not Done	Viangchan	Hemizygote	National Malaria Survey 2013	Cambodia	Kampong Bay	Kampot	10.59349	104.161355	YES
541	1	Not Done	Viangchan	Hemizygote	National Malaria Survey 2013	Cambodia	Kampong Bay	Kampot	10.59349	104.161355	YES
542	1	Not Done	WT	WT	National Malaria Survey 2013	Cambodia	Kampong Cham	Kampong Cham			NO
543	1	Not Done	WT	WT	National Malaria Survey 2013	Cambodia	Kampong Cham	Kampong Cham			NO
544	1	Not Done	WT	WT	National Malaria Survey 2013	Cambodia	Kampong Cham	Kampong Cham			NO
545	1	Not Done	WT	WT	National Malaria Survey 2013	Cambodia	Kampong Cham	Kampong Cham			NO
546	1	Not Done	WT	WT	National Malaria Survey 2013	Cambodia	Kampong Cham	Kampong Cham			NO
547	1	Not Done	WT	WT	National Malaria Survey 2013	Cambodia	Kampong Cham	Kampong Cham			NO
548	1	Not Done	WT	WT	National Malaria Survey 2013	Cambodia	Kampong Cham	Kampong Cham			NO
549	1	Not Done	WT	WT	National Malaria Survey 2013	Cambodia	Kampong Cham	Kampong Cham			NO
550	1	Not Done	WT	WT	National Malaria Survey 2013	Cambodia	Kampong Cham	Kampong Cham			NO
551	1	Not Done	WT	WT	National Malaria Survey 2013	Cambodia	Kampong Cham	Kampong Cham			NO
552	1	Not Done	WT	WT	National Malaria Survey 2013	Cambodia	Kampong Cham	Kampong Cham			NO
553	1	Not Done	WT	WT	National Malaria Survey 2013	Cambodia	Kampong Cham	Kampong Cham			NO
554	1	Not Done	WT	WT	National Malaria Survey 2013	Cambodia	Kampong Cham	Kampong Cham			NO
555	1	Not Done	WT	WT	National Malaria Survey 2013	Cambodia	Kampong Cham	Kampong Cham			NO
556	1	Not Done	WT	WT	National Malaria Survey 2013	Cambodia	Kampong Cham	Kampong Cham			NO
557	1	Not Done	WT	WT	National Malaria Survey 2013	Cambodia	Kampong Cham	Kampong Cham			NO
558	1	Not Done	WT	WT	National Malaria Survey 2013	Cambodia	Kampong Cham	Kampong Cham			NO
559	1	Not Done	WT	WT	National Malaria Survey 2013	Cambodia	Kampong Cham	Kampong Cham			NO
560	1	Not Done	WT	WT	National Malaria Survey 2013	Cambodia	Kampong Cham	Kampong Cham			NO
561	1	Not Done	WT	WT	National Malaria Survey 2013	Cambodia	Kampong Cham	Kampong Cham			NO
562	1	Not Done	WT	WT	National Malaria Survey 2013	Cambodia	Kampong Cham	Kampong Cham			NO
563	1	Not Done	WT	WT	National Malaria Survey 2013	Cambodia	Kampong Cham	Kampong Cham			NO
564	1	Not Done	WT	WT	National Malaria Survey 2013	Cambodia	Kampong Cham	Kampong Cham			NO
565	1	Not Done	WT	WT	National Malaria Survey 2013	Cambodia	Kampong Cham	Kampong Cham			NO
566	1	Not Done	WT	WT	National Malaria Survey 2013	Cambodia	Kampong Cham	Kampong Cham			NO
567	1	Not Done	WT	WT	National Malaria Survey 2013	Cambodia	Kampong Cham	Kampong Cham			NO
568	1	Not Done	WT	WT	National Malaria Survey 2013	Cambodia	Kampong Cham	Kampong Cham			NO
569	1	Not Done	WT	WT	National Malaria Survey 2013	Cambodia	Kampong Cham	Kampong Cham			NO
570	1	Not Done	WT	WT	National Malaria Survey 2013	Cambodia	Kampong Cham	Kampong Cham			NO
571	1	Not Done	WT	WT	National Malaria Survey 2013	Cambodia	Kampong Cham	Kampong Cham			NO
572	1	Not Done	WT	WT	National Malaria Survey 2013	Cambodia	Kampong Cham	Kampong Cham			NO
573	1	Not Done	WT	WT	National Malaria Survey 2013	Cambodia	Kampong Cham	Kampong Cham			NO
574	1	Not Done	WT	WT	National Malaria Survey 2013	Cambodia	Kampong Cham	Kampong Cham			NO
575	1	Not Done	WT	WT	National Malaria Survey 2013	Cambodia	Kampong Cham	Kampong Cham			NO
576	1	Not Done	WT	WT	National Malaria Survey 2013	Cambodia	Kampong Cham	Kampong Cham			NO
577	1	Not Done	WT	WT	National Malaria Survey 2013	Cambodia	Kampong Cham	Kampong Cham			NO
578	1	Not Done	WT	WT	National Malaria Survey 2013	Cambodia	Kampong Cham	Kampong Cham			NO
579	1	Not Done	WT	WT	National Malaria Survey 2013	Cambodia	Kampong Cham	Kampong Cham			NO
580	1	Not Done	WT	WT	National Malaria Survey 2013	Cambodia	Kampong Cham	Kampong Cham			NO
581	1	Not Done	WT	WT	National Malaria Survey 2013	Cambodia	Kampong Cham	Kampong Cham			NO
582	1	Not Done	WT	WT	National Malaria Survey 2013	Cambodia	Kampong Cham	Kampong Cham			NO
583	1	Not Done	WT	WT	National Malaria Survey 2013	Cambodia	Kampong Cham	Kampong Cham			NO
584	1	Not Done	WT	WT	National Malaria Survey 2013	Cambodia	Kampong Cham	Kampong Cham			NO
585	1	Not Done	WT	WT	National Malaria Survey 2013	Cambodia	Kampong Cham	Kampong Cham			NO
586	1	Not Done	WT	WT	National Malaria Survey 2013	Cambodia	Kampong Cham	Kampong Cham			NO
587	1	Not Done	WT	WT	National Malaria Survey 2013	Cambodia	Kampong Cham	Kampong Cham			NO
588	1	Not Done	WT	WT	National Malaria Survey 2013	Cambodia	Kampong Cham	Kampong Cham			NO
589	1	Not Done	WT	WT	National Malaria Survey 2013	Cambodia	Kampong Cham	Kampong Cham			NO
590	1	Not Done	WT	WT	National Malaria Survey 2013	Cambodia	Kampong Cham	Kampong Cham			NO
591	1	Not Done	WT	WT	National Malaria Survey 2013	Cambodia	Kampong Cham	Kampong Cham			NO
592	1	Not Done	WT	WT	National Malaria Survey 2013	Cambodia	Kampong Cham	Kampong Cham			NO
593	1	Not Done	WT	WT	National Malaria Survey 2013	Cambodia	Kampong Cham	Kampong Cham			NO
594	1	Not Done	WT	WT	National Malaria Survey 2013	Cambodia	Kampong Cham	Kampong Cham			NO
595	1	Not Done	WT	WT	National Malaria Survey 2013	Cambodia	Kampong Cham	Kampong Cham			NO
596	1	Not Done	WT	WT	National Malaria Survey 2013	Cambodia	Kampong Cham	Kampong Cham			NO
597	1	Not Done	WT	WT	National Malaria Survey 2013	Cambodia	Kampong Cham	Kampong Cham			NO
598	1	Not Done	WT	WT	National Malaria Survey 2013	Cambodia	Kampong Cham	Kampong Cham			NO
599	1	Not Done	WT	WT	National Malaria Survey 2013	Cambodia	Kampong Cham	Kampong Cham			NO
600	1	Not Done	WT	WT	National Malaria Survey 2013	Cambodia	Kampong Cham	Kampong Cham			NO
601	1	Not Done	WT	WT	National Malaria Survey 2013	Cambodia	Kampong Cham	Kampong Cham			NO
602	1	Not Done	WT	WT	National Malaria Survey 2013	Cambodia	Kampong Cham	Kampong Cham			NO
603	1	Not Done	WT	WT	National Malaria Survey 2013	Cambodia	Kampong Cham	Kampong Cham			NO
604	1	Not Done	WT	WT	National Malaria Survey 2013	Cambodia	Kampong Cham	Kampong Cham			NO
605	1	Not Done	WT	WT	National Malaria Survey 2013	Cambodia	Kampong Cham	Kampong Cham			NO
606	1	Not Done	Viangchan	Hemizygote	National Malaria Survey 2013	Cambodia	Kampong Cham	Kampong Cham			NO
607	1	Not Done	Viangchan	Hemizygote	National Malaria Survey 2013	Cambodia	Kampong Cham	Kampong Cham			NO
608	1	Not Done	Viangchan	Hemizygote	National Malaria Survey 2013	Cambodia	Kampong Cham	Kampong Cham			NO
609	1	Not Done	Viangchan	Hemizygote	National Malaria Survey 2013	Cambodia	Kampong Cham	Kampong Cham			NO
610	1	Not Done	Viangchan	Hemizygote	National Malaria Survey 2013	Cambodia	Kampong Cham	Kampong Cham			NO
611	1	Not Done	Viangchan	Hemizygote	National Malaria Survey 2013	Cambodia	Kampong Cham	Kampong Cham			NO
612	1	Not Done	Viangchan	Hemizygote	National Malaria Survey 2013	Cambodia	Kampong Cham	Kampong Cham			NO
613	1	Not Done	Viangchan	Hemizygote	National Malaria Survey 2013	Cambodia	Kampong Cham	Kampong Cham			NO
614	1	Not Done	Viangchan	Hemizygote	National Malaria Survey 2013	Cambodia	Kampong Cham	Kampong Cham			NO
615	1	Not Done	Viangchan	Hemizygote	National Malaria Survey 2013	Cambodia	Kampong Cham	Kampong Cham			NO
616	1	Not Done	Viangchan	Hemizygote	National Malaria Survey 2013	Cambodia	Kampong Cham	Kampong Cham			NO
617	1	Not Done	Viangchan	Hemizygote	National Malaria Survey 2013	Cambodia	Kampong Cham	Kampong Cham			NO
618	1	Not Done	Viangchan	Hemizygote	National Malaria Survey 2013	Cambodia	Kampong Cham	Kampong Cham			NO
619	1	Not Done	WT	WT	National Malaria Survey 2013	Cambodia	Kampong Chhnang	Kampong Cham			NO
620	1	Not Done	WT	WT	National Malaria Survey 2013	Cambodia	Kampong Chhnang	Kampong Cham			NO
621	1	Not Done	WT	WT	National Malaria Survey 2013	Cambodia	Kampong Chhnang	Kampong Cham			NO
622	1	Not Done	WT	WT	National Malaria Survey 2013	Cambodia	Kampong Chhnang	Kampong Cham			NO
623	1	Not Done	WT	WT	National Malaria Survey 2013	Cambodia	Kampong Chhnang	Kampong Cham			NO
624	1	Not Done	WT	WT	National Malaria Survey 2013	Cambodia	Kampong Chhnang	Kampong Cham			NO
625	1	Not Done	WT	WT	National Malaria Survey 2013	Cambodia	Kampong Chhnang	Kampong Cham			NO
626	1	Not Done	WT	WT	National Malaria Survey 2013	Cambodia	Kampong Chhnang	Kampong Cham			NO
627	1	Not Done	WT	WT	National Malaria Survey 2013	Cambodia	Kampong Chhnang	Kampong Cham			NO
628	1	Not Done	WT	WT	National Malaria Survey 2013	Cambodia	Kampong Chhnang	Kampong Cham			NO
629	1	Not Done	WT	WT	National Malaria Survey 2013	Cambodia	Kampong Chhnang	Kampong Cham			NO
630	1	Not Done	WT	WT	National Malaria Survey 2013	Cambodia	Kampong Chhnang	Kampong Cham			NO
631	1	Not Done	WT	WT	National Malaria Survey 2013	Cambodia	Kampong Chhnang	Kampong Cham			NO
632	1	Not Done	WT	WT	National Malaria Survey 2013	Cambodia	Kampong Chhnang	Kampong Cham			NO
633	1	Not Done	WT	WT	National Malaria Survey 2013	Cambodia	Kampong Chhnang	Kampong Cham			NO
634	1	Not Done	WT	WT	National Malaria Survey 2013	Cambodia	Kampong Chhnang	Kampong Cham			NO
635	1	Not Done	WT	WT	National Malaria Survey 2013	Cambodia	Kampong Chhnang	Kampong Cham			NO
636	1	Not Done	WT	WT	National Malaria Survey 2013	Cambodia	Kampong Chhnang	Kampong Cham			NO
637	1	Not Done	WT	WT	National Malaria Survey 2013	Cambodia	Kampong Chhnang	Kampong Cham			NO
638	1	Not Done	WT	WT	National Malaria Survey 2013	Cambodia	Kampong Chhnang	Kampong Cham			NO
639	1	Not Done	WT	WT	National Malaria Survey 2013	Cambodia	Kampong Chhnang	Kampong Cham			NO
640	1	Not Done	WT	WT	National Malaria Survey 2013	Cambodia	Kampong Chhnang	Kampong Cham			NO
641	1	Not Done	WT	WT	National Malaria Survey 2013	Cambodia	Kampong Chhnang	Kampong Cham			NO
642	1	Not Done	WT	WT	National Malaria Survey 2013	Cambodia	Kampong Chhnang	Kampong Cham			NO
643	1	Not Done	WT	WT	National Malaria Survey 2013	Cambodia	Kampong Chhnang	Kampong Cham			NO
644	1	Not Done	WT	WT	National Malaria Survey 2013	Cambodia	Kampong Chhnang	Kampong Cham			NO
645	1	Not Done	WT	WT	National Malaria Survey 2013	Cambodia	Kampong Chhnang	Kampong Cham			NO
646	1	Not Done	WT	WT	National Malaria Survey 2013	Cambodia	Kampong Chhnang	Kampong Cham			NO
647	1	Not Done	WT	WT	National Malaria Survey 2013	Cambodia	Kampong Chhnang	Kampong Cham			NO
648	1	Not Done	WT	WT	National Malaria Survey 2013	Cambodia	Kampong Chhnang	Kampong Cham			NO
649	1	Not Done	WT	WT	National Malaria Survey 2013	Cambodia	Kampong Chhnang	Kampong Cham			NO
650	1	Not Done	WT	WT	National Malaria Survey 2013	Cambodia	Kampong Chhnang	Kampong Cham			NO
651	1	Not Done	WT	WT	National Malaria Survey 2013	Cambodia	Kampong Chhnang	Kampong Cham			NO
652	1	Not Done	WT	WT	National Malaria Survey 2013	Cambodia	Kampong Chhnang	Kampong Cham			NO
653	1	Not Done	WT	WT	National Malaria Survey 2013	Cambodia	Kampong Chhnang	Kampong Cham			NO
654	1	Not Done	WT	WT	National Malaria Survey 2013	Cambodia	Kampong Chhnang	Kampong Cham			NO
655	1	Not Done	Viangchan	Hemizygote	National Malaria Survey 2013	Cambodia	Kampong Chhnang	Kampong Cham			NO
656	1	Not Done	Viangchan	Hemizygote	National Malaria Survey 2013	Cambodia	Kampong Chhnang	Kampong Cham			NO
657	1	Not Done	Viangchan	Hemizygote	National Malaria Survey 2013	Cambodia	Kampong Chhnang	Kampong Cham			NO
658	1	Not Done	Viangchan	Hemizygote	National Malaria Survey 2013	Cambodia	Kampong Chhnang	Kampong Cham			NO
659	1	Not Done	Viangchan	Hemizygote	National Malaria Survey 2013	Cambodia	Kampong Chhnang	Kampong Cham			NO
660	1	Not Done	Viangchan	Hemizygote	National Malaria Survey 2013	Cambodia	Kampong Chhnang	Kampong Cham			NO
661	1	Not Done	Viangchan	Hemizygote	National Malaria Survey 2013	Cambodia	Kampong Chhnang	Kampong Cham			NO
662	1	Not Done	Viangchan	Hemizygote	National Malaria Survey 2013	Cambodia	Kampong Chhnang	Kampong Cham			NO
663	1	Not Done	Viangchan	Hemizygote	National Malaria Survey 2013	Cambodia	Kampong Chhnang	Kampong Cham			NO
664	1	Not Done	Viangchan	Hemizygote	National Malaria Survey 2013	Cambodia	Kampong Chhnang	Kampong Cham			NO
665	1	Not Done	Viangchan	Hemizygote	National Malaria Survey 2013	Cambodia	Kampong Chhnang	Kampong Cham			NO
666	1	Not Done	Viangchan	Hemizygote	National Malaria Survey 2013	Cambodia	Kampong Chhnang	Kampong Cham			NO
667	1	Not Done	Viangchan	Hemizygote	National Malaria Survey 2013	Cambodia	Kampong Chhnang	Kampong Cham			NO
668	1	Not Done	Viangchan	Hemizygote	National Malaria Survey 2013	Cambodia	Kampong Chhnang	Kampong Cham			NO
669	1	Not Done	WT	WT	National Malaria Survey 2013	Cambodia	Kampong Svay	Kampong Thom	13.182763	104.604591	YES
670	1	Not Done	WT	WT	National Malaria Survey 2013	Cambodia	Kampong Svay	Kampong Thom	13.182763	104.604591	YES
671	1	Not Done	WT	WT	National Malaria Survey 2013	Cambodia	Kampong Svay	Kampong Thom	13.182763	104.604591	YES
672	1	Not Done	WT	WT	National Malaria Survey 2013	Cambodia	Kampong Svay	Kampong Thom	13.182763	104.604591	YES
673	1	Not Done	WT	WT	National Malaria Survey 2013	Cambodia	Kampong Svay	Kampong Thom	13.182763	104.604591	YES
674	1	Not Done	WT	WT	National Malaria Survey 2013	Cambodia	Kampong Svay	Kampong Thom	13.182763	104.604591	YES
675	1	Not Done	WT	WT	National Malaria Survey 2013	Cambodia	Kampong Svay	Kampong Thom	13.182763	104.604591	YES
676	1	Not Done	WT	WT	National Malaria Survey 2013	Cambodia	Kampong Svay	Kampong Thom	13.182763	104.604591	YES
677	1	Not Done	WT	WT	National Malaria Survey 2013	Cambodia	Kampong Svay	Kampong Thom	13.182763	104.604591	YES
678	1	Not Done	WT	WT	National Malaria Survey 2013	Cambodia	Kampong Svay	Kampong Thom	13.182763	104.604591	YES
679	1	Not Done	WT	WT	National Malaria Survey 2013	Cambodia	Kampong Svay	Kampong Thom	13.182763	104.604591	YES
680	1	Not Done	WT	WT	National Malaria Survey 2013	Cambodia	Kampong Svay	Kampong Thom	13.182763	104.604591	YES
681	1	Not Done	WT	WT	National Malaria Survey 2013	Cambodia	Kampong Svay	Kampong Thom	13.182763	104.604591	YES
682	1	Not Done	WT	WT	National Malaria Survey 2013	Cambodia	Kampong Svay	Kampong Thom	13.182763	104.604591	YES
683	1	Not Done	WT	WT	National Malaria Survey 2013	Cambodia	Kampong Svay	Kampong Thom	13.182763	104.604591	YES
684	1	Not Done	WT	WT	National Malaria Survey 2013	Cambodia	Kampong Svay	Kampong Thom	13.182763	104.604591	YES
685	1	Not Done	WT	WT	National Malaria Survey 2013	Cambodia	Kampong Svay	Kampong Thom	13.182763	104.604591	YES
686	1	Not Done	WT	WT	National Malaria Survey 2013	Cambodia	Kampong Svay	Kampong Thom	13.182763	104.604591	YES
687	1	Not Done	WT	WT	National Malaria Survey 2013	Cambodia	Kampong Svay	Kampong Thom	13.182763	104.604591	YES
688	1	Not Done	WT	WT	National Malaria Survey 2013	Cambodia	Kampong Svay	Kampong Thom	13.182763	104.604591	YES
689	1	Not Done	WT	WT	National Malaria Survey 2013	Cambodia	Kampong Svay	Kampong Thom	13.182763	104.604591	YES
690	1	Not Done	WT	WT	National Malaria Survey 2013	Cambodia	Kampong Svay	Kampong Thom	13.182763	104.604591	YES
691	1	Not Done	Viangchan	Hemizygote	National Malaria Survey 2013	Cambodia	Kampong Svay	Kampong Thom	13.182763	104.604591	YES
692	1	Not Done	Viangchan	Hemizygote	National Malaria Survey 2013	Cambodia	Kampong Svay	Kampong Thom	13.182763	104.604591	YES
693	1	Not Done	Viangchan	Hemizygote	National Malaria Survey 2013	Cambodia	Kampong Svay	Kampong Thom	13.182763	104.604591	YES
694	1	Not Done	Chinese-5	Hemizygote	National Malaria Survey 2013	Cambodia	Kampong Svay	Kampong Thom	13.182763	104.604591	YES
695	1	Not Done	Canton	Hemizygote	National Malaria Survey 2013	Cambodia	Kampong Svay	Kampong Thom	13.182763	104.604591	YES
696	1	Not Done	WT	WT	National Malaria Survey 2013	Cambodia	Kampot	Kampong Cham			NO
697	1	Not Done	WT	WT	National Malaria Survey 2013	Cambodia	Kampot	Kampong Cham			NO
698	1	Not Done	WT	WT	National Malaria Survey 2013	Cambodia	Kampot	Kampong Cham			NO
699	1	Not Done	WT	WT	National Malaria Survey 2013	Cambodia	Kampot	Kampong Cham			NO
700	1	Not Done	WT	WT	National Malaria Survey 2013	Cambodia	Kampot	Kampong Cham			NO
701	1	Not Done	WT	WT	National Malaria Survey 2013	Cambodia	Kampot	Kampong Cham			NO
702	1	Not Done	WT	WT	National Malaria Survey 2013	Cambodia	Kampot	Kampong Cham			NO
703	1	Not Done	WT	WT	National Malaria Survey 2013	Cambodia	Kampot	Kampong Cham			NO
704	1	Not Done	WT	WT	National Malaria Survey 2013	Cambodia	Kampot	Kampong Cham			NO
705	1	Not Done	WT	WT	National Malaria Survey 2013	Cambodia	Kampot	Kampong Cham			NO
706	1	Not Done	WT	WT	National Malaria Survey 2013	Cambodia	Kampot	Kampong Cham			NO
707	1	Not Done	WT	WT	National Malaria Survey 2013	Cambodia	Kampot	Kampong Cham			NO
708	1	Not Done	WT	WT	National Malaria Survey 2013	Cambodia	Kampot	Kampong Cham			NO
709	1	Not Done	WT	WT	National Malaria Survey 2013	Cambodia	Kampot	Kampong Cham			NO
710	1	Not Done	WT	WT	National Malaria Survey 2013	Cambodia	Kampot	Kampong Cham			NO
711	1	Not Done	WT	WT	National Malaria Survey 2013	Cambodia	Kampot	Kampong Cham			NO
712	1	Not Done	WT	WT	National Malaria Survey 2013	Cambodia	Kampot	Kampong Cham			NO
713	1	Not Done	WT	WT	National Malaria Survey 2013	Cambodia	Kampot	Kampong Cham			NO
714	1	Not Done	WT	WT	National Malaria Survey 2013	Cambodia	Kampot	Kampong Cham			NO
715	1	Not Done	WT	WT	National Malaria Survey 2013	Cambodia	Kampot	Kampong Cham			NO
716	1	Not Done	WT	WT	National Malaria Survey 2013	Cambodia	Kampot	Kampong Cham			NO
717	1	Not Done	WT	WT	National Malaria Survey 2013	Cambodia	Kampot	Kampong Cham			NO
718	1	Not Done	WT	WT	National Malaria Survey 2013	Cambodia	Kampot	Kampong Cham			NO
719	1	Not Done	WT	WT	National Malaria Survey 2013	Cambodia	Kampot	Kampong Cham			NO
720	1	Not Done	WT	WT	National Malaria Survey 2013	Cambodia	Kampot	Kampong Cham			NO
721	1	Not Done	WT	WT	National Malaria Survey 2013	Cambodia	Kampot	Kampong Cham			NO
722	1	Not Done	WT	WT	National Malaria Survey 2013	Cambodia	Kampot	Kampong Cham			NO
723	1	Not Done	WT	WT	National Malaria Survey 2013	Cambodia	Kampot	Kampong Cham			NO
724	1	Not Done	WT	WT	National Malaria Survey 2013	Cambodia	Kampot	Kampong Cham			NO
725	1	Not Done	WT	WT	National Malaria Survey 2013	Cambodia	Kampot	Kampong Cham			NO
726	1	Not Done	WT	WT	National Malaria Survey 2013	Cambodia	Kampot	Kampong Cham			NO
727	1	Not Done	WT	WT	National Malaria Survey 2013	Cambodia	Kampot	Kampong Cham			NO
728	1	Not Done	WT	WT	National Malaria Survey 2013	Cambodia	Kampot	Kampong Cham			NO
729	1	Not Done	WT	WT	National Malaria Survey 2013	Cambodia	Kampot	Kampong Cham			NO
730	1	Not Done	WT	WT	National Malaria Survey 2013	Cambodia	Kampot	Kampong Cham			NO
731	1	Not Done	WT	WT	National Malaria Survey 2013	Cambodia	Kampot	Kampong Cham			NO
732	1	Not Done	WT	WT	National Malaria Survey 2013	Cambodia	Kampot	Kampong Cham			NO
733	1	Not Done	WT	WT	National Malaria Survey 2013	Cambodia	Kampot	Kampong Cham			NO
734	1	Not Done	WT	WT	National Malaria Survey 2013	Cambodia	Kampot	Kampong Cham			NO
735	1	Not Done	WT	WT	National Malaria Survey 2013	Cambodia	Kampot	Kampot	10.829733	104.033382	YES
736	1	Not Done	WT	WT	National Malaria Survey 2013	Cambodia	Kampot	Kampot	10.829733	104.033382	YES
737	1	Not Done	WT	WT	National Malaria Survey 2013	Cambodia	Kampot	Kampot	10.829733	104.033382	YES
738	1	Not Done	WT	WT	National Malaria Survey 2013	Cambodia	Kampot	Kampot	10.829733	104.033382	YES
739	1	Not Done	WT	WT	National Malaria Survey 2013	Cambodia	Kampot	Kampot	10.829733	104.033382	YES
740	1	Not Done	WT	WT	National Malaria Survey 2013	Cambodia	Kampot	Kampot	10.829733	104.033382	YES
741	1	Not Done	WT	WT	National Malaria Survey 2013	Cambodia	Kampot	Kampot	10.829733	104.033382	YES
742	1	Not Done	WT	WT	National Malaria Survey 2013	Cambodia	Kampot	Kampot	10.829733	104.033382	YES
743	1	Not Done	WT	WT	National Malaria Survey 2013	Cambodia	Kampot	Kampot	10.829733	104.033382	YES
744	1	Not Done	WT	WT	National Malaria Survey 2013	Cambodia	Kampot	Kampot	10.829733	104.033382	YES
745	1	Not Done	WT	WT	National Malaria Survey 2013	Cambodia	Kampot	Kampot	10.829733	104.033382	YES
746	1	Not Done	WT	WT	National Malaria Survey 2013	Cambodia	Kampot	Kampot	10.829733	104.033382	YES
747	1	Not Done	WT	WT	National Malaria Survey 2013	Cambodia	Kampot	Kampot	10.829733	104.033382	YES
748	1	Not Done	WT	WT	National Malaria Survey 2013	Cambodia	Kampot	Kampot	10.829733	104.033382	YES
749	1	Not Done	WT	WT	National Malaria Survey 2013	Cambodia	Kampot	Kampot	10.829733	104.033382	YES
750	1	Not Done	WT	WT	National Malaria Survey 2013	Cambodia	Kampot	Kampot	10.829733	104.033382	YES
751	1	Not Done	WT	WT	National Malaria Survey 2013	Cambodia	Kampot	Kampot	10.829733	104.033382	YES
752	1	Not Done	WT	WT	National Malaria Survey 2013	Cambodia	Kampot	Kampot	10.829733	104.033382	YES
753	1	Not Done	WT	WT	National Malaria Survey 2013	Cambodia	Kampot	Kampot	10.829733	104.033382	YES
754	1	Not Done	WT	WT	National Malaria Survey 2013	Cambodia	Kampot	Kampot	10.829733	104.033382	YES
755	1	Not Done	WT	WT	National Malaria Survey 2013	Cambodia	Kampot	Kampot	10.829733	104.033382	YES
756	1	Not Done	WT	WT	National Malaria Survey 2013	Cambodia	Kampot	Kampot	10.829733	104.033382	YES
757	1	Not Done	WT	WT	National Malaria Survey 2013	Cambodia	Kampot	Kampot	10.829733	104.033382	YES
758	1	Not Done	Viangchan	Hemizygote	National Malaria Survey 2013	Cambodia	Kampot	Kampong Cham			NO
759	1	Not Done	Viangchan	Hemizygote	National Malaria Survey 2013	Cambodia	Kampot	Kampong Cham			NO
760	1	Not Done	Viangchan	Hemizygote	National Malaria Survey 2013	Cambodia	Kampot	Kampong Cham			NO
761	1	Not Done	Viangchan	Hemizygote	National Malaria Survey 2013	Cambodia	Kampot	Kampong Cham			NO
762	1	Not Done	Viangchan	Hemizygote	National Malaria Survey 2013	Cambodia	Kampot	Kampong Cham			NO
763	1	Not Done	Viangchan	Hemizygote	National Malaria Survey 2013	Cambodia	Kampot	Kampot	10.829733	104.033382	YES
764	1	Not Done	Viangchan	Hemizygote	National Malaria Survey 2013	Cambodia	Kampot	Kampot	10.829733	104.033382	YES
765	1	Not Done	Viangchan	Hemizygote	National Malaria Survey 2013	Cambodia	Kampot	Kampot	10.829733	104.033382	YES
766	1	Not Done	Viangchan	Hemizygote	National Malaria Survey 2013	Cambodia	Kampot	Kampot	10.829733	104.033382	YES
767	1	Not Done	Viangchan	Hemizygote	National Malaria Survey 2013	Cambodia	Kampot	Kampot	10.829733	104.033382	YES
768	1	Not Done	Viangchan	Hemizygote	National Malaria Survey 2013	Cambodia	Kampot	Kampot	10.829733	104.033382	YES
769	1	Not Done	Viangchan	Hemizygote	National Malaria Survey 2013	Cambodia	Kampot	Kampot	10.829733	104.033382	YES
770	1	Not Done	WT	WT	National Malaria Survey 2013	Cambodia	Kamrieng	Battambang	13.161612	102.440156	YES
771	1	Not Done	WT	WT	National Malaria Survey 2013	Cambodia	Kamrieng	Battambang	13.161612	102.440156	YES
772	1	Not Done	WT	WT	National Malaria Survey 2013	Cambodia	Kamrieng	Battambang	13.161612	102.440156	YES
773	1	Not Done	WT	WT	National Malaria Survey 2013	Cambodia	Kamrieng	Battambang	13.161612	102.440156	YES
774	1	Not Done	WT	WT	National Malaria Survey 2013	Cambodia	Kamrieng	Battambang	13.161612	102.440156	YES
775	1	Not Done	WT	WT	National Malaria Survey 2013	Cambodia	Kamrieng	Battambang	13.161612	102.440156	YES
776	1	Not Done	WT	WT	National Malaria Survey 2013	Cambodia	Kamrieng	Battambang	13.161612	102.440156	YES
777	1	Not Done	WT	WT	National Malaria Survey 2013	Cambodia	Kamrieng	Battambang	13.161612	102.440156	YES
778	1	Not Done	WT	WT	National Malaria Survey 2013	Cambodia	Kamrieng	Battambang	13.161612	102.440156	YES
779	1	Not Done	WT	WT	National Malaria Survey 2013	Cambodia	Kamrieng	Battambang	13.161612	102.440156	YES
780	1	Not Done	WT	WT	National Malaria Survey 2013	Cambodia	Kamrieng	Battambang	13.161612	102.440156	YES
781	1	Not Done	WT	WT	National Malaria Survey 2013	Cambodia	Kamrieng	Battambang	13.161612	102.440156	YES
782	1	Not Done	WT	WT	National Malaria Survey 2013	Cambodia	Kamrieng	Battambang	13.161612	102.440156	YES
783	1	Not Done	WT	WT	National Malaria Survey 2013	Cambodia	Kamrieng	Battambang	13.161612	102.440156	YES
784	1	Not Done	WT	WT	National Malaria Survey 2013	Cambodia	Kamrieng	Battambang	13.161612	102.440156	YES
785	1	Not Done	WT	WT	National Malaria Survey 2013	Cambodia	Kamrieng	Battambang	13.161612	102.440156	YES
786	1	Not Done	WT	WT	National Malaria Survey 2013	Cambodia	Kamrieng	Battambang	13.161612	102.440156	YES
787	1	Not Done	WT	WT	National Malaria Survey 2013	Cambodia	Kamrieng	Battambang	13.161612	102.440156	YES
788	1	Not Done	WT	WT	National Malaria Survey 2013	Cambodia	Kamrieng	Battambang	13.161612	102.440156	YES
789	1	Not Done	WT	WT	National Malaria Survey 2013	Cambodia	Kamrieng	Battambang	13.161612	102.440156	YES
790	1	Not Done	WT	WT	National Malaria Survey 2013	Cambodia	Kamrieng	Battambang	13.161612	102.440156	YES
791	1	Not Done	WT	WT	National Malaria Survey 2013	Cambodia	Kamrieng	Battambang	13.161612	102.440156	YES
792	1	Not Done	WT	WT	National Malaria Survey 2013	Cambodia	Kamrieng	Battambang	13.161612	102.440156	YES
793	1	Not Done	WT	WT	National Malaria Survey 2013	Cambodia	Kamrieng	Battambang	13.161612	102.440156	YES
794	1	Not Done	WT	WT	National Malaria Survey 2013	Cambodia	Kamrieng	Battambang	13.106206	102.556904	YES
795	1	Not Done	WT	WT	National Malaria Survey 2013	Cambodia	Kamrieng	Battambang	13.106206	102.556904	YES
796	1	Not Done	WT	WT	National Malaria Survey 2013	Cambodia	Kamrieng	Battambang	13.106206	102.556904	YES
797	1	Not Done	WT	WT	National Malaria Survey 2013	Cambodia	Kamrieng	Battambang	13.106206	102.556904	YES
798	1	Not Done	WT	WT	National Malaria Survey 2013	Cambodia	Kamrieng	Battambang	13.106206	102.556904	YES
799	1	Not Done	WT	WT	National Malaria Survey 2013	Cambodia	Kamrieng	Battambang	13.106206	102.556904	YES
800	1	Not Done	WT	WT	National Malaria Survey 2013	Cambodia	Kamrieng	Battambang	13.106206	102.556904	YES
801	1	Not Done	WT	WT	National Malaria Survey 2013	Cambodia	Kamrieng	Battambang	13.106206	102.556904	YES
802	1	Not Done	WT	WT	National Malaria Survey 2013	Cambodia	Kamrieng	Battambang	13.106206	102.556904	YES
803	1	Not Done	WT	WT	National Malaria Survey 2013	Cambodia	Kamrieng	Battambang	13.106206	102.556904	YES
804	1	Not Done	WT	WT	National Malaria Survey 2013	Cambodia	Kamrieng	Battambang	13.106206	102.556904	YES
805	1	Not Done	WT	WT	National Malaria Survey 2013	Cambodia	Kamrieng	Battambang	13.106206	102.556904	YES
806	1	Not Done	WT	WT	National Malaria Survey 2013	Cambodia	Kamrieng	Battambang	13.106206	102.556904	YES
807	1	Not Done	WT	WT	National Malaria Survey 2013	Cambodia	Kamrieng	Battambang	13.106206	102.556904	YES
808	1	Not Done	WT	WT	National Malaria Survey 2013	Cambodia	Kamrieng	Battambang	13.106206	102.556904	YES
809	1	Not Done	WT	WT	National Malaria Survey 2013	Cambodia	Kamrieng	Battambang	13.106206	102.556904	YES
810	1	Not Done	WT	WT	National Malaria Survey 2013	Cambodia	Kamrieng	Battambang	13.106206	102.556904	YES
811	1	Not Done	WT	WT	National Malaria Survey 2013	Cambodia	Kamrieng	Battambang	13.106206	102.556904	YES
812	1	Not Done	WT	WT	National Malaria Survey 2013	Cambodia	Kamrieng	Battambang	13.106206	102.556904	YES
813	1	Not Done	WT	WT	National Malaria Survey 2013	Cambodia	Kamrieng	Battambang	13.106206	102.556904	YES
814	1	Not Done	WT	WT	National Malaria Survey 2013	Cambodia	Kamrieng	Battambang	13.106206	102.556904	YES
815	1	Not Done	WT	WT	National Malaria Survey 2013	Cambodia	Kamrieng	Battambang	13.106206	102.556904	YES
816	1	Not Done	WT	WT	National Malaria Survey 2013	Cambodia	Kamrieng	Battambang	13.106206	102.556904	YES
817	1	Not Done	Viangchan	Hemizygote	National Malaria Survey 2013	Cambodia	Kamrieng	Battambang	13.161612	102.440156	YES
818	1	Not Done	Viangchan	Hemizygote	National Malaria Survey 2013	Cambodia	Kamrieng	Battambang	13.161612	102.440156	YES
819	1	Not Done	Viangchan	Hemizygote	National Malaria Survey 2013	Cambodia	Kamrieng	Battambang	13.161612	102.440156	YES
820	1	Not Done	Viangchan	Hemizygote	National Malaria Survey 2013	Cambodia	Kamrieng	Battambang	13.106206	102.556904	YES
821	1	Not Done	Viangchan	Hemizygote	National Malaria Survey 2013	Cambodia	Kamrieng	Battambang	13.106206	102.556904	YES
822	1	Not Done	Viangchan	Hemizygote	National Malaria Survey 2013	Cambodia	Kamrieng	Battambang	13.106206	102.556904	YES
823	1	Not Done	Viangchan	Hemizygote	National Malaria Survey 2013	Cambodia	Kamrieng	Battambang	13.106206	102.556904	YES
824	1	Not Done	Viangchan	Hemizygote	National Malaria Survey 2013	Cambodia	Kamrieng	Battambang	13.106206	102.556904	YES
825	1	Not Done	Viangchan	Hemizygote	National Malaria Survey 2013	Cambodia	Kamrieng	Battambang	13.106206	102.556904	YES
826	1	Not Done	Viangchan	Hemizygote	National Malaria Survey 2013	Cambodia	Kamrieng	Battambang	13.106206	102.556904	YES
827	1	Not Done	Viangchan	Hemizygote	National Malaria Survey 2013	Cambodia	Kamrieng	Battambang	13.106206	102.556904	YES
828	1	Not Done	Viangchan	Hemizygote	National Malaria Survey 2013	Cambodia	Kamrieng	Battambang	13.106206	102.556904	YES
829	1	Not Done	WT	WT	National Malaria Survey 2013	Cambodia	Kirivong	Takeo	10.543562	104.786205	YES
830	1	Not Done	WT	WT	National Malaria Survey 2013	Cambodia	Kirivong	Takeo	10.543562	104.786205	YES
831	1	Not Done	WT	WT	National Malaria Survey 2013	Cambodia	Kirivong	Takeo	10.543562	104.786205	YES
832	1	Not Done	WT	WT	National Malaria Survey 2013	Cambodia	Kirivong	Takeo	10.543562	104.786205	YES
833	1	Not Done	WT	WT	National Malaria Survey 2013	Cambodia	Kirivong	Takeo	10.543562	104.786205	YES
834	1	Not Done	WT	WT	National Malaria Survey 2013	Cambodia	Kirivong	Takeo	10.543562	104.786205	YES
835	1	Not Done	WT	WT	National Malaria Survey 2013	Cambodia	Kirivong	Takeo	10.543562	104.786205	YES
836	1	Not Done	WT	WT	National Malaria Survey 2013	Cambodia	Kirivong	Takeo	10.543562	104.786205	YES
837	1	Not Done	WT	WT	National Malaria Survey 2013	Cambodia	Kirivong	Takeo	10.543562	104.786205	YES
838	1	Not Done	WT	WT	National Malaria Survey 2013	Cambodia	Kirivong	Takeo	10.543562	104.786205	YES
839	1	Not Done	WT	WT	National Malaria Survey 2013	Cambodia	Kirivong	Takeo	10.543562	104.786205	YES
840	1	Not Done	WT	WT	National Malaria Survey 2013	Cambodia	Kirivong	Takeo	10.543562	104.786205	YES
841	1	Not Done	WT	WT	National Malaria Survey 2013	Cambodia	Kirivong	Takeo	10.543562	104.786205	YES
842	1	Not Done	WT	WT	National Malaria Survey 2013	Cambodia	Kirivong	Takeo	10.543562	104.786205	YES
843	1	Not Done	WT	WT	National Malaria Survey 2013	Cambodia	Kirivong	Takeo	10.543562	104.786205	YES
844	1	Not Done	WT	WT	National Malaria Survey 2013	Cambodia	Kirivong	Takeo	10.543562	104.786205	YES
845	1	Not Done	WT	WT	National Malaria Survey 2013	Cambodia	Kirivong	Takeo	10.543562	104.786205	YES
846	1	Not Done	WT	WT	National Malaria Survey 2013	Cambodia	Kirivong	Takeo	10.543562	104.786205	YES
847	1	Not Done	WT	WT	National Malaria Survey 2013	Cambodia	Kirivong	Takeo	10.543562	104.786205	YES
848	1	Not Done	Viangchan	Hemizygote	National Malaria Survey 2013	Cambodia	Kirivong	Takeo	10.543562	104.786205	YES
849	1	Not Done	Viangchan	Hemizygote	National Malaria Survey 2013	Cambodia	Kirivong	Takeo	10.543562	104.786205	YES
850	1	Not Done	Viangchan	Hemizygote	National Malaria Survey 2013	Cambodia	Kirivong	Takeo	10.543562	104.786205	YES
851	1	Not Done	Viangchan	Hemizygote	National Malaria Survey 2013	Cambodia	Kirivong	Takeo	10.543562	104.786205	YES
852	1	Not Done	Viangchan	Hemizygote	National Malaria Survey 2013	Cambodia	Kirivong	Takeo	10.543562	104.786205	YES
853	1	Not Done	Viangchan	Hemizygote	National Malaria Survey 2013	Cambodia	Kirivong	Takeo	10.543562	104.786205	YES
854	1	Not Done	WT	WT	National Malaria Survey 2013	Cambodia	Kralanh	Siem Reap	13.693587	103.513385	YES
855	1	Not Done	WT	WT	National Malaria Survey 2013	Cambodia	Kralanh	Siem Reap	13.693587	103.513385	YES
856	1	Not Done	WT	WT	National Malaria Survey 2013	Cambodia	Kralanh	Siem Reap	13.693587	103.513385	YES
857	1	Not Done	WT	WT	National Malaria Survey 2013	Cambodia	Kralanh	Siem Reap	13.693587	103.513385	YES
858	1	Not Done	WT	WT	National Malaria Survey 2013	Cambodia	Kralanh	Siem Reap	13.693587	103.513385	YES
859	1	Not Done	WT	WT	National Malaria Survey 2013	Cambodia	Kralanh	Siem Reap	13.693587	103.513385	YES
860	1	Not Done	WT	WT	National Malaria Survey 2013	Cambodia	Kralanh	Siem Reap	13.693587	103.513385	YES
861	1	Not Done	WT	WT	National Malaria Survey 2013	Cambodia	Kralanh	Siem Reap	13.693587	103.513385	YES
862	1	Not Done	WT	WT	National Malaria Survey 2013	Cambodia	Kralanh	Siem Reap	13.693587	103.513385	YES
863	1	Not Done	WT	WT	National Malaria Survey 2013	Cambodia	Kralanh	Siem Reap	13.693587	103.513385	YES
864	1	Not Done	WT	WT	National Malaria Survey 2013	Cambodia	Kralanh	Siem Reap	13.693587	103.513385	YES
865	1	Not Done	WT	WT	National Malaria Survey 2013	Cambodia	Kralanh	Siem Reap	13.693587	103.513385	YES
866	1	Not Done	WT	WT	National Malaria Survey 2013	Cambodia	Kralanh	Siem Reap	13.693587	103.513385	YES
867	1	Not Done	WT	WT	National Malaria Survey 2013	Cambodia	Kralanh	Siem Reap	13.693587	103.513385	YES
868	1	Not Done	WT	WT	National Malaria Survey 2013	Cambodia	Kralanh	Siem Reap	13.693587	103.513385	YES
869	1	Not Done	WT	WT	National Malaria Survey 2013	Cambodia	Kralanh	Siem Reap	13.693587	103.513385	YES
870	1	Not Done	WT	WT	National Malaria Survey 2013	Cambodia	Kralanh	Siem Reap	13.693587	103.513385	YES
871	1	Not Done	WT	WT	National Malaria Survey 2013	Cambodia	Kralanh	Siem Reap	13.693587	103.513385	YES
872	1	Not Done	WT	WT	National Malaria Survey 2013	Cambodia	Kralanh	Siem Reap	13.693587	103.513385	YES
873	1	Not Done	WT	WT	National Malaria Survey 2013	Cambodia	Kralanh	Siem Reap	13.693587	103.513385	YES
874	1	Not Done	WT	WT	National Malaria Survey 2013	Cambodia	Kralanh	Siem Reap	13.693587	103.513385	YES
875	1	Not Done	WT	WT	National Malaria Survey 2013	Cambodia	Kralanh	Siem Reap	13.693587	103.513385	YES
876	1	Not Done	WT	WT	National Malaria Survey 2013	Cambodia	Kralanh	Siem Reap	13.693587	103.513385	YES
877	1	Not Done	WT	WT	National Malaria Survey 2013	Cambodia	Kralanh	Siem Reap	13.693587	103.513385	YES
878	1	Not Done	WT	WT	National Malaria Survey 2013	Cambodia	Kralanh	Siem Reap	13.693587	103.513385	YES
879	1	Not Done	Viangchan	Hemizygote	National Malaria Survey 2013	Cambodia	Kralanh	Siem Reap	13.693587	103.513385	YES
880	1	Not Done	Viangchan	Hemizygote	National Malaria Survey 2013	Cambodia	Kralanh	Siem Reap	13.693587	103.513385	YES
881	1	Not Done	Viangchan	Hemizygote	National Malaria Survey 2013	Cambodia	Kralanh	Siem Reap	13.693587	103.513385	YES
882	1	Not Done	Viangchan	Hemizygote	National Malaria Survey 2013	Cambodia	Kralanh	Siem Reap	13.693587	103.513385	YES
883	1	Not Done	Viangchan	Hemizygote	National Malaria Survey 2013	Cambodia	Kralanh	Siem Reap	13.693587	103.513385	YES
884	1	Not Done	WT	WT	National Malaria Survey 2013	Cambodia	Krong Paoypaet	Banteay Meanchey	13.660244	102.581228	YES
885	1	Not Done	WT	WT	National Malaria Survey 2013	Cambodia	Krong Paoypaet	Banteay Meanchey	13.660244	102.581228	YES
886	1	Not Done	WT	WT	National Malaria Survey 2013	Cambodia	Krong Paoypaet	Banteay Meanchey	13.660244	102.581228	YES
887	1	Not Done	WT	WT	National Malaria Survey 2013	Cambodia	Krong Paoypaet	Banteay Meanchey	13.660244	102.581228	YES
888	1	Not Done	WT	WT	National Malaria Survey 2013	Cambodia	Krong Paoypaet	Banteay Meanchey	13.660244	102.581228	YES
889	1	Not Done	WT	WT	National Malaria Survey 2013	Cambodia	Krong Paoypaet	Banteay Meanchey	13.660244	102.581228	YES
890	1	Not Done	WT	WT	National Malaria Survey 2013	Cambodia	Krong Paoypaet	Banteay Meanchey	13.660244	102.581228	YES
891	1	Not Done	WT	WT	National Malaria Survey 2013	Cambodia	Krong Paoypaet	Banteay Meanchey	13.660244	102.581228	YES
892	1	Not Done	WT	WT	National Malaria Survey 2013	Cambodia	Krong Paoypaet	Banteay Meanchey	13.660244	102.581228	YES
893	1	Not Done	WT	WT	National Malaria Survey 2013	Cambodia	Krong Paoypaet	Banteay Meanchey	13.660244	102.581228	YES
894	1	Not Done	WT	WT	National Malaria Survey 2013	Cambodia	Krong Paoypaet	Banteay Meanchey	13.660244	102.581228	YES
895	1	Not Done	WT	WT	National Malaria Survey 2013	Cambodia	Krong Paoypaet	Banteay Meanchey	13.660244	102.581228	YES
896	1	Not Done	WT	WT	National Malaria Survey 2013	Cambodia	Krong Paoypaet	Banteay Meanchey	13.660244	102.581228	YES
897	1	Not Done	WT	WT	National Malaria Survey 2013	Cambodia	Krong Paoypaet	Banteay Meanchey	13.660244	102.581228	YES
898	1	Not Done	WT	WT	National Malaria Survey 2013	Cambodia	Krong Paoypaet	Banteay Meanchey	13.660244	102.581228	YES
899	1	Not Done	WT	WT	National Malaria Survey 2013	Cambodia	Krong Paoypaet	Banteay Meanchey	13.660244	102.581228	YES
900	1	Not Done	WT	WT	National Malaria Survey 2013	Cambodia	Krong Paoypaet	Banteay Meanchey	13.660244	102.581228	YES
901	1	Not Done	WT	WT	National Malaria Survey 2013	Cambodia	Krong Paoypaet	Banteay Meanchey	13.660244	102.581228	YES
902	1	Not Done	WT	WT	National Malaria Survey 2013	Cambodia	Krong Paoypaet	Banteay Meanchey	13.660244	102.581228	YES
903	1	Not Done	WT	WT	National Malaria Survey 2013	Cambodia	Krong Paoypaet	Banteay Meanchey	13.660244	102.581228	YES
904	1	Not Done	WT	WT	National Malaria Survey 2013	Cambodia	Krong Paoypaet	Banteay Meanchey	13.660244	102.581228	YES
905	1	Not Done	WT	WT	National Malaria Survey 2013	Cambodia	Krong Paoypaet	Banteay Meanchey	13.660244	102.581228	YES
906	1	Not Done	WT	WT	National Malaria Survey 2013	Cambodia	Krong Paoypaet	Banteay Meanchey	13.660244	102.581228	YES
907	1	Not Done	WT	WT	National Malaria Survey 2013	Cambodia	Krong Paoypaet	Banteay Meanchey	13.660244	102.581228	YES
908	1	Not Done	WT	WT	National Malaria Survey 2013	Cambodia	Krong Paoypaet	Banteay Meanchey	13.660244	102.581228	YES
909	1	Not Done	WT	WT	National Malaria Survey 2013	Cambodia	Krong Paoypaet	Banteay Meanchey	13.660244	102.581228	YES
910	1	Not Done	WT	WT	National Malaria Survey 2013	Cambodia	Krong Paoypaet	Banteay Meanchey	13.660244	102.581228	YES
911	1	Not Done	WT	WT	National Malaria Survey 2013	Cambodia	Krong Paoypaet	Banteay Meanchey	13.660244	102.581228	YES
912	1	Not Done	Viangchan	Hemizygote	National Malaria Survey 2013	Cambodia	Krong Paoypaet	Banteay Meanchey	13.660244	102.581228	YES
913	1	Not Done	Viangchan	Hemizygote	National Malaria Survey 2013	Cambodia	Krong Paoypaet	Banteay Meanchey	13.660244	102.581228	YES
914	1	Not Done	Viangchan	Hemizygote	National Malaria Survey 2013	Cambodia	Krong Paoypaet	Banteay Meanchey	13.660244	102.581228	YES
915	1	Not Done	Viangchan	Hemizygote	National Malaria Survey 2013	Cambodia	Krong Paoypaet	Banteay Meanchey	13.660244	102.581228	YES
916	1	Not Done	Viangchan	Hemizygote	National Malaria Survey 2013	Cambodia	Krong Paoypaet	Banteay Meanchey	13.660244	102.581228	YES
917	1	Not Done	Viangchan	Hemizygote	National Malaria Survey 2013	Cambodia	Krong Paoypaet	Banteay Meanchey	13.660244	102.581228	YES
918	1	Not Done	WT	WT	National Malaria Survey 2013	Cambodia	Kuleaen	Preah Vihear	13.78589	104.539396	YES
919	1	Not Done	WT	WT	National Malaria Survey 2013	Cambodia	Kuleaen	Preah Vihear	13.78589	104.539396	YES
920	1	Not Done	WT	WT	National Malaria Survey 2013	Cambodia	Kuleaen	Preah Vihear	13.78589	104.539396	YES
921	1	Not Done	WT	WT	National Malaria Survey 2013	Cambodia	Kuleaen	Preah Vihear	13.78589	104.539396	YES
922	1	Not Done	WT	WT	National Malaria Survey 2013	Cambodia	Kuleaen	Preah Vihear	13.78589	104.539396	YES
923	1	Not Done	WT	WT	National Malaria Survey 2013	Cambodia	Kuleaen	Preah Vihear	13.78589	104.539396	YES
924	1	Not Done	WT	WT	National Malaria Survey 2013	Cambodia	Kuleaen	Preah Vihear	13.78589	104.539396	YES
925	1	Not Done	WT	WT	National Malaria Survey 2013	Cambodia	Kuleaen	Preah Vihear	13.78589	104.539396	YES
926	1	Not Done	WT	WT	National Malaria Survey 2013	Cambodia	Kuleaen	Preah Vihear	13.78589	104.539396	YES
927	1	Not Done	Viangchan	Hemizygote	National Malaria Survey 2013	Cambodia	Kuleaen	Preah Vihear	13.78589	104.539396	YES
928	1	Not Done	Viangchan	Hemizygote	National Malaria Survey 2013	Cambodia	Kuleaen	Preah Vihear	13.78589	104.539396	YES
929	1	Not Done	Viangchan	Hemizygote	National Malaria Survey 2013	Cambodia	Kuleaen	Preah Vihear	13.78589	104.539396	YES
930	1	Not Done	WT	WT	National Malaria Survey 2013	Cambodia	Memut	Tbong Khmum	11.95958	106.115828	YES
931	1	Not Done	WT	WT	National Malaria Survey 2013	Cambodia	Memut	Tbong Khmum	11.95958	106.115828	YES
932	1	Not Done	WT	WT	National Malaria Survey 2013	Cambodia	Memut	Tbong Khmum	11.95958	106.115828	YES
933	1	Not Done	WT	WT	National Malaria Survey 2013	Cambodia	Memut	Tbong Khmum	11.95958	106.115828	YES
934	1	Not Done	WT	WT	National Malaria Survey 2013	Cambodia	Memut	Tbong Khmum	11.95958	106.115828	YES
935	1	Not Done	WT	WT	National Malaria Survey 2013	Cambodia	Memut	Tbong Khmum	11.95958	106.115828	YES
936	1	Not Done	WT	WT	National Malaria Survey 2013	Cambodia	Memut	Tbong Khmum	11.95958	106.115828	YES
937	1	Not Done	WT	WT	National Malaria Survey 2013	Cambodia	Memut	Tbong Khmum	11.95958	106.115828	YES
938	1	Not Done	WT	WT	National Malaria Survey 2013	Cambodia	Memut	Tbong Khmum	11.95958	106.115828	YES
939	1	Not Done	WT	WT	National Malaria Survey 2013	Cambodia	Memut	Tbong Khmum	11.95958	106.115828	YES
940	1	Not Done	WT	WT	National Malaria Survey 2013	Cambodia	Memut	Tbong Khmum	11.95958	106.115828	YES
941	1	Not Done	WT	WT	National Malaria Survey 2013	Cambodia	Memut	Tbong Khmum	11.95958	106.115828	YES
942	1	Not Done	WT	WT	National Malaria Survey 2013	Cambodia	Memut	Tbong Khmum	11.95958	106.115828	YES
943	1	Not Done	WT	WT	National Malaria Survey 2013	Cambodia	Memut	Tbong Khmum	11.95958	106.115828	YES
944	1	Not Done	WT	WT	National Malaria Survey 2013	Cambodia	Memut	Tbong Khmum	11.95958	106.115828	YES
945	1	Not Done	WT	WT	National Malaria Survey 2013	Cambodia	Memut	Tbong Khmum	11.95958	106.115828	YES
946	1	Not Done	WT	WT	National Malaria Survey 2013	Cambodia	Memut	Tbong Khmum	11.95958	106.115828	YES
947	1	Not Done	WT	WT	National Malaria Survey 2013	Cambodia	Memut	Tbong Khmum	11.95958	106.115828	YES
948	1	Not Done	WT	WT	National Malaria Survey 2013	Cambodia	Memut	Tbong Khmum	11.95958	106.115828	YES
949	1	Not Done	WT	WT	National Malaria Survey 2013	Cambodia	Memut	Tbong Khmum	11.95958	106.115828	YES
950	1	Not Done	WT	WT	National Malaria Survey 2013	Cambodia	Memut	Tbong Khmum	11.95958	106.115828	YES
951	1	Not Done	WT	WT	National Malaria Survey 2013	Cambodia	Memut	Tbong Khmum	11.95958	106.115828	YES
952	1	Not Done	WT	WT	National Malaria Survey 2013	Cambodia	Memut	Tbong Khmum	11.95958	106.115828	YES
953	1	Not Done	WT	WT	National Malaria Survey 2013	Cambodia	Memut	Tbong Khmum	11.95958	106.115828	YES
954	1	Not Done	WT	WT	National Malaria Survey 2013	Cambodia	Memut	Tbong Khmum	11.95958	106.115828	YES
955	1	Not Done	WT	WT	National Malaria Survey 2013	Cambodia	Memut	Tbong Khmum	11.920409	106.271495	YES
956	1	Not Done	WT	WT	National Malaria Survey 2013	Cambodia	Memut	Tbong Khmum	11.920409	106.271495	YES
957	1	Not Done	WT	WT	National Malaria Survey 2013	Cambodia	Memut	Tbong Khmum	11.920409	106.271495	YES
958	1	Not Done	WT	WT	National Malaria Survey 2013	Cambodia	Memut	Tbong Khmum	11.920409	106.271495	YES
959	1	Not Done	WT	WT	National Malaria Survey 2013	Cambodia	Memut	Tbong Khmum	11.920409	106.271495	YES
960	1	Not Done	WT	WT	National Malaria Survey 2013	Cambodia	Memut	Tbong Khmum	11.920409	106.271495	YES
961	1	Not Done	WT	WT	National Malaria Survey 2013	Cambodia	Memut	Tbong Khmum	11.920409	106.271495	YES
962	1	Not Done	WT	WT	National Malaria Survey 2013	Cambodia	Memut	Tbong Khmum	11.920409	106.271495	YES
963	1	Not Done	WT	WT	National Malaria Survey 2013	Cambodia	Memut	Tbong Khmum	11.920409	106.271495	YES
964	1	Not Done	WT	WT	National Malaria Survey 2013	Cambodia	Memut	Tbong Khmum	11.920409	106.271495	YES
965	1	Not Done	WT	WT	National Malaria Survey 2013	Cambodia	Memut	Tbong Khmum	11.920409	106.271495	YES
966	1	Not Done	WT	WT	National Malaria Survey 2013	Cambodia	Memut	Tbong Khmum	11.920409	106.271495	YES
967	1	Not Done	WT	WT	National Malaria Survey 2013	Cambodia	Memut	Tbong Khmum	11.920409	106.271495	YES
968	1	Not Done	WT	WT	National Malaria Survey 2013	Cambodia	Memut	Tbong Khmum	11.920409	106.271495	YES
969	1	Not Done	WT	WT	National Malaria Survey 2013	Cambodia	Memut	Tbong Khmum	11.920409	106.271495	YES
970	1	Not Done	WT	WT	National Malaria Survey 2013	Cambodia	Memut	Tbong Khmum	11.920409	106.271495	YES
971	1	Not Done	WT	WT	National Malaria Survey 2013	Cambodia	Memut	Tbong Khmum	11.920409	106.271495	YES
972	1	Not Done	WT	WT	National Malaria Survey 2013	Cambodia	Memut	Tbong Khmum	11.920409	106.271495	YES
973	1	Not Done	WT	WT	National Malaria Survey 2013	Cambodia	Memut	Tbong Khmum	11.920409	106.271495	YES
974	1	Not Done	WT	WT	National Malaria Survey 2013	Cambodia	Memut	Tbong Khmum	11.920409	106.271495	YES
975	1	Not Done	WT	WT	National Malaria Survey 2013	Cambodia	Memut	Tbong Khmum	11.920409	106.271495	YES
976	1	Not Done	WT	WT	National Malaria Survey 2013	Cambodia	Memut	Tbong Khmum	11.920409	106.271495	YES
977	1	Not Done	WT	WT	National Malaria Survey 2013	Cambodia	Memut	Tbong Khmum	11.920409	106.271495	YES
978	1	Not Done	WT	WT	National Malaria Survey 2013	Cambodia	Memut	Tbong Khmum	11.920409	106.271495	YES
979	1	Not Done	WT	WT	National Malaria Survey 2013	Cambodia	Memut	Tbong Khmum	11.920409	106.271495	YES
980	1	Not Done	WT	WT	National Malaria Survey 2013	Cambodia	Memut	Tbong Khmum	11.920409	106.271495	YES
981	1	Not Done	Viangchan	Hemizygote	National Malaria Survey 2013	Cambodia	Memut	Tbong Khmum	11.95958	106.115828	YES
982	1	Not Done	Viangchan	Hemizygote	National Malaria Survey 2013	Cambodia	Memut	Tbong Khmum	11.920409	106.271495	YES
983	1	Not Done	Union	Hemizygote	National Malaria Survey 2013	Cambodia	Memut	Tbong Khmum	11.95958	106.115828	YES
984	1	Not Done	Mahidol	Hemizygote	National Malaria Survey 2013	Cambodia	Memut	Tbong Khmum	11.95958	106.115828	YES
985	1	Not Done	CoImbra	Hemizygote	National Malaria Survey 2013	Cambodia	Memut	Tbong Khmum	11.95958	106.115828	YES
986	1	Not Done	WT	WT	National Malaria Survey 2013	Cambodia	Mittapheap	Krong Preah Sihanouk	10.627211	103.54769	YES
987	1	Not Done	WT	WT	National Malaria Survey 2013	Cambodia	Mittapheap	Krong Preah Sihanouk	10.627211	103.54769	YES
988	1	Not Done	WT	WT	National Malaria Survey 2013	Cambodia	Mittapheap	Krong Preah Sihanouk	10.627211	103.54769	YES
989	1	Not Done	WT	WT	National Malaria Survey 2013	Cambodia	Mittapheap	Krong Preah Sihanouk	10.627211	103.54769	YES
990	1	Not Done	WT	WT	National Malaria Survey 2013	Cambodia	Mittapheap	Krong Preah Sihanouk	10.627211	103.54769	YES
991	1	Not Done	WT	WT	National Malaria Survey 2013	Cambodia	Mittapheap	Krong Preah Sihanouk	10.627211	103.54769	YES
992	1	Not Done	WT	WT	National Malaria Survey 2013	Cambodia	Mittapheap	Krong Preah Sihanouk	10.627211	103.54769	YES
993	1	Not Done	WT	WT	National Malaria Survey 2013	Cambodia	Mittapheap	Krong Preah Sihanouk	10.627211	103.54769	YES
994	1	Not Done	WT	WT	National Malaria Survey 2013	Cambodia	Mittapheap	Krong Preah Sihanouk	10.627211	103.54769	YES
995	1	Not Done	WT	WT	National Malaria Survey 2013	Cambodia	Mittapheap	Krong Preah Sihanouk	10.627211	103.54769	YES
996	1	Not Done	Viangchan	Hemizygote	National Malaria Survey 2013	Cambodia	Mittapheap	Krong Preah Sihanouk	10.627211	103.54769	YES
997	1	Not Done	Viangchan	Hemizygote	National Malaria Survey 2013	Cambodia	Mittapheap	Krong Preah Sihanouk	10.627211	103.54769	YES
998	1	Not Done	WT	WT	National Malaria Survey 2013	Cambodia	Mondulkiri	Kampong Cham			NO
999	1	Not Done	WT	WT	National Malaria Survey 2013	Cambodia	Mondulkiri	Kampong Cham			NO
1000	1	Not Done	WT	WT	National Malaria Survey 2013	Cambodia	Mondulkiri	Kampong Cham			NO
1001	1	Not Done	WT	WT	National Malaria Survey 2013	Cambodia	Mondulkiri	Kampong Cham			NO
1002	1	Not Done	WT	WT	National Malaria Survey 2013	Cambodia	Mondulkiri	Kampong Cham			NO
1003	1	Not Done	WT	WT	National Malaria Survey 2013	Cambodia	Mondulkiri	Kampong Cham			NO
1004	1	Not Done	WT	WT	National Malaria Survey 2013	Cambodia	Mondulkiri	Kampong Cham			NO
1005	1	Not Done	WT	WT	National Malaria Survey 2013	Cambodia	Mondulkiri	Kampong Cham			NO
1006	1	Not Done	WT	WT	National Malaria Survey 2013	Cambodia	Mondulkiri	Kampong Cham			NO
1007	1	Not Done	WT	WT	National Malaria Survey 2013	Cambodia	Mondulkiri	Kampong Cham			NO
1008	1	Not Done	WT	WT	National Malaria Survey 2013	Cambodia	Mondulkiri	Kampong Cham			NO
1009	1	Not Done	WT	WT	National Malaria Survey 2013	Cambodia	Mondulkiri	Kampong Cham			NO
1010	1	Not Done	WT	WT	National Malaria Survey 2013	Cambodia	Mondulkiri	Kampong Cham			NO
1011	1	Not Done	WT	WT	National Malaria Survey 2013	Cambodia	Mondulkiri	Kampong Cham			NO
1012	1	Not Done	WT	WT	National Malaria Survey 2013	Cambodia	Mondulkiri	Kampong Cham			NO
1013	1	Not Done	WT	WT	National Malaria Survey 2013	Cambodia	Mondulkiri	Kampong Cham			NO
1014	1	Not Done	WT	WT	National Malaria Survey 2013	Cambodia	Mondulkiri	Kampong Cham			NO
1015	1	Not Done	WT	WT	National Malaria Survey 2013	Cambodia	Mondulkiri	Kampong Cham			NO
1016	1	Not Done	WT	WT	National Malaria Survey 2013	Cambodia	Mondulkiri	Kampong Cham			NO
1017	1	Not Done	WT	WT	National Malaria Survey 2013	Cambodia	Mondulkiri	Kampong Cham			NO
1018	1	Not Done	WT	WT	National Malaria Survey 2013	Cambodia	Mondulkiri	Kampong Cham			NO
1019	1	Not Done	WT	WT	National Malaria Survey 2013	Cambodia	Mondulkiri	Kampong Cham			NO
1020	1	Not Done	WT	WT	National Malaria Survey 2013	Cambodia	Mondulkiri	Kampong Cham			NO
1021	1	Not Done	WT	WT	National Malaria Survey 2013	Cambodia	Mondulkiri	Kampong Cham			NO
1022	1	Not Done	WT	WT	National Malaria Survey 2013	Cambodia	Mondulkiri	Kampong Cham			NO
1023	1	Not Done	WT	WT	National Malaria Survey 2013	Cambodia	Mondulkiri	Kampong Cham			NO
1024	1	Not Done	WT	WT	National Malaria Survey 2013	Cambodia	Mondulkiri	Kampong Cham			NO
1025	1	Not Done	WT	WT	National Malaria Survey 2013	Cambodia	Mondulkiri	Kampong Cham			NO
1026	1	Not Done	WT	WT	National Malaria Survey 2013	Cambodia	Mondulkiri	Kampong Cham			NO
1027	1	Not Done	WT	WT	National Malaria Survey 2013	Cambodia	Mondulkiri	Kampong Cham			NO
1028	1	Not Done	WT	WT	National Malaria Survey 2013	Cambodia	Mondulkiri	Kampong Cham			NO
1029	1	Not Done	WT	WT	National Malaria Survey 2013	Cambodia	Mondulkiri	Kampong Cham			NO
1030	1	Not Done	WT	WT	National Malaria Survey 2013	Cambodia	Mondulkiri	Kampong Cham			NO
1031	1	Not Done	WT	WT	National Malaria Survey 2013	Cambodia	Mondulkiri	Kampong Cham			NO
1032	1	Not Done	WT	WT	National Malaria Survey 2013	Cambodia	Mondulkiri	Kampong Cham			NO
1033	1	Not Done	WT	WT	National Malaria Survey 2013	Cambodia	Mondulkiri	Kampong Cham			NO
1034	1	Not Done	WT	WT	National Malaria Survey 2013	Cambodia	Mondulkiri	Kampong Cham			NO
1035	1	Not Done	WT	WT	National Malaria Survey 2013	Cambodia	Mondulkiri	Kampong Cham			NO
1036	1	Not Done	Viangchan	Hemizygote	National Malaria Survey 2013	Cambodia	Mondulkiri	Kampong Cham			NO
1037	1	Not Done	Viangchan	Hemizygote	National Malaria Survey 2013	Cambodia	Mondulkiri	Kampong Cham			NO
1038	1	Not Done	Viangchan	Hemizygote	National Malaria Survey 2013	Cambodia	Mondulkiri	Kampong Cham			NO
1039	1	Not Done	Viangchan	Hemizygote	National Malaria Survey 2013	Cambodia	Mondulkiri	Kampong Cham			NO
1040	1	Not Done	CoImbra	Hemizygote	National Malaria Survey 2013	Cambodia	Mondulkiri	Kampong Cham			NO
1041	1	Not Done	Canton	Hemizygote	National Malaria Survey 2013	Cambodia	Mondulkiri	Kampong Cham			NO
1042	1	Not Done	WT	WT	National Malaria Survey 2013	Cambodia	Oreang Ov	Tbong Khmum	11.796165	105.745859	YES
1043	1	Not Done	WT	WT	National Malaria Survey 2013	Cambodia	Oreang Ov	Tbong Khmum	11.796165	105.745859	YES
1044	1	Not Done	WT	WT	National Malaria Survey 2013	Cambodia	Oreang Ov	Tbong Khmum	11.796165	105.745859	YES
1045	1	Not Done	WT	WT	National Malaria Survey 2013	Cambodia	Oreang Ov	Tbong Khmum	11.796165	105.745859	YES
1046	1	Not Done	WT	WT	National Malaria Survey 2013	Cambodia	Oreang Ov	Tbong Khmum	11.796165	105.745859	YES
1047	1	Not Done	WT	WT	National Malaria Survey 2013	Cambodia	Oreang Ov	Tbong Khmum	11.796165	105.745859	YES
1048	1	Not Done	WT	WT	National Malaria Survey 2013	Cambodia	Oreang Ov	Tbong Khmum	11.796165	105.745859	YES
1049	1	Not Done	WT	WT	National Malaria Survey 2013	Cambodia	Oreang Ov	Tbong Khmum	11.796165	105.745859	YES
1050	1	Not Done	WT	WT	National Malaria Survey 2013	Cambodia	Oreang Ov	Tbong Khmum	11.796165	105.745859	YES
1051	1	Not Done	WT	WT	National Malaria Survey 2013	Cambodia	Oreang Ov	Tbong Khmum	11.796165	105.745859	YES
1052	1	Not Done	WT	WT	National Malaria Survey 2013	Cambodia	Oreang Ov	Tbong Khmum	11.796165	105.745859	YES
1053	1	Not Done	WT	WT	National Malaria Survey 2013	Cambodia	Oreang Ov	Tbong Khmum	11.796165	105.745859	YES
1054	1	Not Done	WT	WT	National Malaria Survey 2013	Cambodia	Oreang Ov	Tbong Khmum	11.796165	105.745859	YES
1055	1	Not Done	WT	WT	National Malaria Survey 2013	Cambodia	Oreang Ov	Tbong Khmum	11.796165	105.745859	YES
1056	1	Not Done	WT	WT	National Malaria Survey 2013	Cambodia	Oreang Ov	Tbong Khmum	11.796165	105.745859	YES
1057	1	Not Done	WT	WT	National Malaria Survey 2013	Cambodia	Oreang Ov	Tbong Khmum	11.796165	105.745859	YES
1058	1	Not Done	WT	WT	National Malaria Survey 2013	Cambodia	Oreang Ov	Tbong Khmum	11.796165	105.745859	YES
1059	1	Not Done	WT	WT	National Malaria Survey 2013	Cambodia	Oreang Ov	Tbong Khmum	11.796165	105.745859	YES
1060	1	Not Done	WT	WT	National Malaria Survey 2013	Cambodia	Oreang Ov	Tbong Khmum	11.796165	105.745859	YES
1061	1	Not Done	WT	WT	National Malaria Survey 2013	Cambodia	Oreang Ov	Tbong Khmum	11.796165	105.745859	YES
1062	1	Not Done	WT	WT	National Malaria Survey 2013	Cambodia	Oreang Ov	Tbong Khmum	11.796165	105.745859	YES
1063	1	Not Done	WT	WT	National Malaria Survey 2013	Cambodia	Oreang Ov	Tbong Khmum	11.796165	105.745859	YES
1064	1	Not Done	WT	WT	National Malaria Survey 2013	Cambodia	Oreang Ov	Tbong Khmum	11.796165	105.745859	YES
1065	1	Not Done	Union	Hemizygote	National Malaria Survey 2013	Cambodia	Oreang Ov	Tbong Khmum	11.796165	105.745859	YES
1066	1	Not Done	WT	WT	National Malaria Survey 2013	Cambodia	Pailin	Krong Pailin	12.808272	102.684231	YES
1067	1	Not Done	WT	WT	National Malaria Survey 2013	Cambodia	Pailin	Krong Pailin	12.808272	102.684231	YES
1068	1	Not Done	WT	WT	National Malaria Survey 2013	Cambodia	Pailin	Krong Pailin	12.808272	102.684231	YES
1069	1	Not Done	WT	WT	National Malaria Survey 2013	Cambodia	Pailin	Krong Pailin	12.808272	102.684231	YES
1070	1	Not Done	WT	WT	National Malaria Survey 2013	Cambodia	Pailin	Krong Pailin	12.808272	102.684231	YES
1071	1	Not Done	WT	WT	National Malaria Survey 2013	Cambodia	Pailin	Krong Pailin	12.808272	102.684231	YES
1072	1	Not Done	WT	WT	National Malaria Survey 2013	Cambodia	Pailin	Krong Pailin	12.808272	102.684231	YES
1073	1	Not Done	WT	WT	National Malaria Survey 2013	Cambodia	Pailin	Krong Pailin	12.808272	102.684231	YES
1074	1	Not Done	WT	WT	National Malaria Survey 2013	Cambodia	Pailin	Krong Pailin	12.808272	102.684231	YES
1075	1	Not Done	WT	WT	National Malaria Survey 2013	Cambodia	Pailin	Krong Pailin	12.808272	102.684231	YES
1076	1	Not Done	WT	WT	National Malaria Survey 2013	Cambodia	Pailin	Krong Pailin	12.808272	102.684231	YES
1077	1	Not Done	WT	WT	National Malaria Survey 2013	Cambodia	Pailin	Krong Pailin	12.808272	102.684231	YES
1078	1	Not Done	WT	WT	National Malaria Survey 2013	Cambodia	Pailin	Krong Pailin	12.808272	102.684231	YES
1079	1	Not Done	WT	WT	National Malaria Survey 2013	Cambodia	Pailin	Krong Pailin	12.808272	102.684231	YES
1080	1	Not Done	WT	WT	National Malaria Survey 2013	Cambodia	Pailin	Krong Pailin	12.808272	102.684231	YES
1081	1	Not Done	WT	WT	National Malaria Survey 2013	Cambodia	Pailin	Krong Pailin	12.808272	102.684231	YES
1082	1	Not Done	WT	WT	National Malaria Survey 2013	Cambodia	Pailin	Krong Pailin	12.808272	102.684231	YES
1083	1	Not Done	WT	WT	National Malaria Survey 2013	Cambodia	Pailin	Krong Pailin	12.808272	102.684231	YES
1084	1	Not Done	WT	WT	National Malaria Survey 2013	Cambodia	Pailin	Krong Pailin	12.808272	102.684231	YES
1085	1	Not Done	WT	WT	National Malaria Survey 2013	Cambodia	Pailin	Krong Pailin	12.808272	102.684231	YES
1086	1	Not Done	WT	WT	National Malaria Survey 2013	Cambodia	Pailin	Krong Pailin	12.808272	102.684231	YES
1087	1	Not Done	WT	WT	National Malaria Survey 2013	Cambodia	Pailin	Krong Pailin	12.808272	102.684231	YES
1088	1	Not Done	WT	WT	National Malaria Survey 2013	Cambodia	Pailin	Krong Pailin	12.808272	102.684231	YES
1089	1	Not Done	WT	WT	National Malaria Survey 2013	Cambodia	Pailin	Krong Pailin	12.808272	102.684231	YES
1090	1	Not Done	WT	WT	National Malaria Survey 2013	Cambodia	Pailin	Krong Pailin	12.808272	102.684231	YES
1091	1	Not Done	Viangchan	Hemizygote	National Malaria Survey 2013	Cambodia	Pailin	Krong Pailin	12.808272	102.684231	YES
1092	1	Not Done	Viangchan	Hemizygote	National Malaria Survey 2013	Cambodia	Pailin	Krong Pailin	12.808272	102.684231	YES
1093	1	Not Done	Viangchan	Hemizygote	National Malaria Survey 2013	Cambodia	Pailin	Krong Pailin	12.808272	102.684231	YES
1094	1	Not Done	Viangchan	Hemizygote	National Malaria Survey 2013	Cambodia	Pailin	Krong Pailin	12.808272	102.684231	YES
1095	1	Not Done	Viangchan	Hemizygote	National Malaria Survey 2013	Cambodia	Pailin	Krong Pailin	12.808272	102.684231	YES
1096	1	Not Done	Viangchan	Hemizygote	National Malaria Survey 2013	Cambodia	Pailin	Krong Pailin	12.808272	102.684231	YES
1097	1	Not Done	Viangchan	Hemizygote	National Malaria Survey 2013	Cambodia	Pailin	Krong Pailin	12.808272	102.684231	YES
1098	1	Not Done	Viangchan	Hemizygote	National Malaria Survey 2013	Cambodia	Pailin	Krong Pailin	12.808272	102.684231	YES
1099	1	Not Done	WT	WT	National Malaria Survey 2013	Cambodia	Phnom Proek	Battambang	13.343203	102.377365	YES
1100	1	Not Done	WT	WT	National Malaria Survey 2013	Cambodia	Phnom Proek	Battambang	13.343203	102.377365	YES
1101	1	Not Done	WT	WT	National Malaria Survey 2013	Cambodia	Phnom Proek	Battambang	13.343203	102.377365	YES
1102	1	Not Done	WT	WT	National Malaria Survey 2013	Cambodia	Phnom Proek	Battambang	13.343203	102.377365	YES
1103	1	Not Done	WT	WT	National Malaria Survey 2013	Cambodia	Phnom Proek	Battambang	13.343203	102.377365	YES
1104	1	Not Done	WT	WT	National Malaria Survey 2013	Cambodia	Phnom Proek	Battambang	13.343203	102.377365	YES
1105	1	Not Done	WT	WT	National Malaria Survey 2013	Cambodia	Phnom Proek	Battambang	13.343203	102.377365	YES
1106	1	Not Done	WT	WT	National Malaria Survey 2013	Cambodia	Phnom Proek	Battambang	13.343203	102.377365	YES
1107	1	Not Done	WT	WT	National Malaria Survey 2013	Cambodia	Phnom Proek	Battambang	13.343203	102.377365	YES
1108	1	Not Done	WT	WT	National Malaria Survey 2013	Cambodia	Phnom Proek	Battambang	13.343203	102.377365	YES
1109	1	Not Done	WT	WT	National Malaria Survey 2013	Cambodia	Phnom Proek	Battambang	13.343203	102.377365	YES
1110	1	Not Done	WT	WT	National Malaria Survey 2013	Cambodia	Phnom Proek	Battambang	13.343203	102.377365	YES
1111	1	Not Done	WT	WT	National Malaria Survey 2013	Cambodia	Phnom Proek	Battambang	13.343203	102.377365	YES
1112	1	Not Done	WT	WT	National Malaria Survey 2013	Cambodia	Phnom Proek	Battambang	13.343203	102.377365	YES
1113	1	Not Done	WT	WT	National Malaria Survey 2013	Cambodia	Phnom Proek	Battambang	13.343203	102.377365	YES
1114	1	Not Done	WT	WT	National Malaria Survey 2013	Cambodia	Phnom Proek	Battambang	13.343203	102.377365	YES
1115	1	Not Done	WT	WT	National Malaria Survey 2013	Cambodia	Phnom Proek	Battambang	13.343203	102.377365	YES
1116	1	Not Done	WT	WT	National Malaria Survey 2013	Cambodia	Phnom Proek	Battambang	13.343203	102.377365	YES
1117	1	Not Done	WT	WT	National Malaria Survey 2013	Cambodia	Phnom Proek	Battambang	13.343203	102.377365	YES
1118	1	Not Done	WT	WT	National Malaria Survey 2013	Cambodia	Phnom Proek	Battambang	13.343203	102.377365	YES
1119	1	Not Done	WT	WT	National Malaria Survey 2013	Cambodia	Phnom Proek	Battambang	13.343203	102.377365	YES
1120	1	Not Done	WT	WT	National Malaria Survey 2013	Cambodia	Phnom Proek	Battambang	13.343203	102.377365	YES
1121	1	Not Done	WT	WT	National Malaria Survey 2013	Cambodia	Phnom Proek	Battambang	13.343203	102.377365	YES
1122	1	Not Done	WT	WT	National Malaria Survey 2013	Cambodia	Phnom Proek	Battambang	13.343203	102.377365	YES
1123	1	Not Done	WT	WT	National Malaria Survey 2013	Cambodia	Phnom Proek	Battambang	13.343203	102.377365	YES
1124	1	Not Done	WT	WT	National Malaria Survey 2013	Cambodia	Phnom Proek	Battambang	13.343203	102.377365	YES
1125	1	Not Done	WT	WT	National Malaria Survey 2013	Cambodia	Phnom Proek	Battambang	13.343203	102.377365	YES
1126	1	Not Done	WT	WT	National Malaria Survey 2013	Cambodia	Phnom Proek	Battambang	13.343203	102.377365	YES
1127	1	Not Done	WT	WT	National Malaria Survey 2013	Cambodia	Phnom Proek	Battambang	13.343203	102.377365	YES
1128	1	Not Done	WT	WT	National Malaria Survey 2013	Cambodia	Phnom Proek	Battambang	13.343203	102.377365	YES
1129	1	Not Done	WT	WT	National Malaria Survey 2013	Cambodia	Phnom Proek	Battambang	13.227096	102.400425	YES
1130	1	Not Done	WT	WT	National Malaria Survey 2013	Cambodia	Phnom Proek	Battambang	13.227096	102.400425	YES
1131	1	Not Done	WT	WT	National Malaria Survey 2013	Cambodia	Phnom Proek	Battambang	13.227096	102.400425	YES
1132	1	Not Done	WT	WT	National Malaria Survey 2013	Cambodia	Phnom Proek	Battambang	13.227096	102.400425	YES
1133	1	Not Done	WT	WT	National Malaria Survey 2013	Cambodia	Phnom Proek	Battambang	13.227096	102.400425	YES
1134	1	Not Done	WT	WT	National Malaria Survey 2013	Cambodia	Phnom Proek	Battambang	13.227096	102.400425	YES
1135	1	Not Done	WT	WT	National Malaria Survey 2013	Cambodia	Phnom Proek	Battambang	13.227096	102.400425	YES
1136	1	Not Done	WT	WT	National Malaria Survey 2013	Cambodia	Phnom Proek	Battambang	13.227096	102.400425	YES
1137	1	Not Done	WT	WT	National Malaria Survey 2013	Cambodia	Phnom Proek	Battambang	13.227096	102.400425	YES
1138	1	Not Done	WT	WT	National Malaria Survey 2013	Cambodia	Phnom Proek	Battambang	13.227096	102.400425	YES
1139	1	Not Done	WT	WT	National Malaria Survey 2013	Cambodia	Phnom Proek	Battambang	13.227096	102.400425	YES
1140	1	Not Done	WT	WT	National Malaria Survey 2013	Cambodia	Phnom Proek	Battambang	13.227096	102.400425	YES
1141	1	Not Done	WT	WT	National Malaria Survey 2013	Cambodia	Phnom Proek	Battambang	13.227096	102.400425	YES
1142	1	Not Done	WT	WT	National Malaria Survey 2013	Cambodia	Phnom Proek	Battambang	13.227096	102.400425	YES
1143	1	Not Done	WT	WT	National Malaria Survey 2013	Cambodia	Phnom Proek	Battambang	13.227096	102.400425	YES
1144	1	Not Done	WT	WT	National Malaria Survey 2013	Cambodia	Phnom Proek	Battambang	13.227096	102.400425	YES
1145	1	Not Done	WT	WT	National Malaria Survey 2013	Cambodia	Phnom Proek	Battambang	13.227096	102.400425	YES
1146	1	Not Done	WT	WT	National Malaria Survey 2013	Cambodia	Phnom Proek	Battambang	13.227096	102.400425	YES
1147	1	Not Done	WT	WT	National Malaria Survey 2013	Cambodia	Phnom Proek	Battambang	13.227096	102.400425	YES
1148	1	Not Done	WT	WT	National Malaria Survey 2013	Cambodia	Phnom Proek	Battambang	13.227096	102.400425	YES
1149	1	Not Done	WT	WT	National Malaria Survey 2013	Cambodia	Phnom Proek	Battambang	13.227096	102.400425	YES
1150	1	Not Done	WT	WT	National Malaria Survey 2013	Cambodia	Phnom Proek	Battambang	13.227096	102.400425	YES
1151	1	Not Done	WT	WT	National Malaria Survey 2013	Cambodia	Phnom Proek	Battambang	13.227096	102.400425	YES
1152	1	Not Done	WT	WT	National Malaria Survey 2013	Cambodia	Phnom Proek	Battambang	13.227096	102.400425	YES
1153	1	Not Done	WT	WT	National Malaria Survey 2013	Cambodia	Phnom Proek	Battambang	13.227096	102.400425	YES
1154	1	Not Done	WT	WT	National Malaria Survey 2013	Cambodia	Phnom Proek	Battambang	13.227096	102.400425	YES
1155	1	Not Done	WT	WT	National Malaria Survey 2013	Cambodia	Phnom Proek	Battambang	13.227096	102.400425	YES
1156	1	Not Done	Viangchan	Hemizygote	National Malaria Survey 2013	Cambodia	Phnom Proek	Battambang	13.343203	102.377365	YES
1157	1	Not Done	Viangchan	Hemizygote	National Malaria Survey 2013	Cambodia	Phnom Proek	Battambang	13.343203	102.377365	YES
1158	1	Not Done	Viangchan	Hemizygote	National Malaria Survey 2013	Cambodia	Phnom Proek	Battambang	13.343203	102.377365	YES
1159	1	Not Done	Viangchan	Hemizygote	National Malaria Survey 2013	Cambodia	Phnom Proek	Battambang	13.227096	102.400425	YES
1160	1	Not Done	Viangchan	Hemizygote	National Malaria Survey 2013	Cambodia	Phnom Proek	Battambang	13.227096	102.400425	YES
1161	1	Not Done	Viangchan	Hemizygote	National Malaria Survey 2013	Cambodia	Phnom Proek	Battambang	13.227096	102.400425	YES
1162	1	Not Done	WT	WT	National Malaria Survey 2013	Cambodia	Phnom Srok	Banteay Meanchey	13.887195	103.385001	YES
1163	1	Not Done	WT	WT	National Malaria Survey 2013	Cambodia	Phnom Srok	Banteay Meanchey	13.887195	103.385001	YES
1164	1	Not Done	WT	WT	National Malaria Survey 2013	Cambodia	Phnom Srok	Banteay Meanchey	13.887195	103.385001	YES
1165	1	Not Done	WT	WT	National Malaria Survey 2013	Cambodia	Phnom Srok	Banteay Meanchey	13.887195	103.385001	YES
1166	1	Not Done	WT	WT	National Malaria Survey 2013	Cambodia	Phnom Srok	Banteay Meanchey	13.887195	103.385001	YES
1167	1	Not Done	WT	WT	National Malaria Survey 2013	Cambodia	Phnom Srok	Banteay Meanchey	13.887195	103.385001	YES
1168	1	Not Done	WT	WT	National Malaria Survey 2013	Cambodia	Phnom Srok	Banteay Meanchey	13.887195	103.385001	YES
1169	1	Not Done	WT	WT	National Malaria Survey 2013	Cambodia	Phnom Srok	Banteay Meanchey	13.887195	103.385001	YES
1170	1	Not Done	WT	WT	National Malaria Survey 2013	Cambodia	Phnom Srok	Banteay Meanchey	13.887195	103.385001	YES
1171	1	Not Done	WT	WT	National Malaria Survey 2013	Cambodia	Phnom Srok	Banteay Meanchey	13.887195	103.385001	YES
1172	1	Not Done	WT	WT	National Malaria Survey 2013	Cambodia	Phnom Srok	Banteay Meanchey	13.887195	103.385001	YES
1173	1	Not Done	WT	WT	National Malaria Survey 2013	Cambodia	Phnom Srok	Banteay Meanchey	13.887195	103.385001	YES
1174	1	Not Done	WT	WT	National Malaria Survey 2013	Cambodia	Phnom Srok	Banteay Meanchey	13.887195	103.385001	YES
1175	1	Not Done	WT	WT	National Malaria Survey 2013	Cambodia	Phnom Srok	Banteay Meanchey	13.887195	103.385001	YES
1176	1	Not Done	WT	WT	National Malaria Survey 2013	Cambodia	Phnom Srok	Banteay Meanchey	13.887195	103.385001	YES
1177	1	Not Done	WT	WT	National Malaria Survey 2013	Cambodia	Phnom Srok	Banteay Meanchey	13.887195	103.385001	YES
1178	1	Not Done	WT	WT	National Malaria Survey 2013	Cambodia	Phnom Srok	Banteay Meanchey	13.887195	103.385001	YES
1179	1	Not Done	WT	WT	National Malaria Survey 2013	Cambodia	Phnom Srok	Banteay Meanchey	13.887195	103.385001	YES
1180	1	Not Done	WT	WT	National Malaria Survey 2013	Cambodia	Phnom Srok	Banteay Meanchey	13.887195	103.385001	YES
1181	1	Not Done	WT	WT	National Malaria Survey 2013	Cambodia	Phnom Srok	Banteay Meanchey	13.887195	103.385001	YES
1182	1	Not Done	WT	WT	National Malaria Survey 2013	Cambodia	Phnom Srok	Banteay Meanchey	13.887195	103.385001	YES
1183	1	Not Done	WT	WT	National Malaria Survey 2013	Cambodia	Phnom Srok	Banteay Meanchey	13.887195	103.385001	YES
1184	1	Not Done	WT	WT	National Malaria Survey 2013	Cambodia	Phnom Srok	Banteay Meanchey	13.887195	103.385001	YES
1185	1	Not Done	Viangchan	Hemizygote	National Malaria Survey 2013	Cambodia	Phnom Srok	Banteay Meanchey	13.887195	103.385001	YES
1186	1	Not Done	Viangchan	Hemizygote	National Malaria Survey 2013	Cambodia	Phnom Srok	Banteay Meanchey	13.887195	103.385001	YES
1187	1	Not Done	Viangchan	Hemizygote	National Malaria Survey 2013	Cambodia	Phnom Srok	Banteay Meanchey	13.887195	103.385001	YES
1188	1	Not Done	Viangchan	Hemizygote	National Malaria Survey 2013	Cambodia	Phnom Srok	Banteay Meanchey	13.887195	103.385001	YES
1189	1	Not Done	Viangchan	Hemizygote	National Malaria Survey 2013	Cambodia	Phnom Srok	Banteay Meanchey	13.887195	103.385001	YES
1190	1	Not Done	Viangchan	Hemizygote	National Malaria Survey 2013	Cambodia	Phnom Srok	Banteay Meanchey	13.887195	103.385001	YES
1191	1	Not Done	Viangchan	Hemizygote	National Malaria Survey 2013	Cambodia	Phnom Srok	Banteay Meanchey	13.887195	103.385001	YES
1192	1	Not Done	Viangchan	Hemizygote	National Malaria Survey 2013	Cambodia	Phnom Srok	Banteay Meanchey	13.887195	103.385001	YES
1193	1	Not Done	WT	WT	National Malaria Survey 2013	Cambodia	Phnom Srouch	Kampong Speu	11.485655	104.604811	YES
1194	1	Not Done	WT	WT	National Malaria Survey 2013	Cambodia	Phnom Srouch	Kampong Speu	11.485655	104.604811	YES
1195	1	Not Done	WT	WT	National Malaria Survey 2013	Cambodia	Phnom Srouch	Kampong Speu	11.485655	104.604811	YES
1196	1	Not Done	WT	WT	National Malaria Survey 2013	Cambodia	Phnom Srouch	Kampong Speu	11.485655	104.604811	YES
1197	1	Not Done	WT	WT	National Malaria Survey 2013	Cambodia	Phnom Srouch	Kampong Speu	11.485655	104.604811	YES
1198	1	Not Done	WT	WT	National Malaria Survey 2013	Cambodia	Phnom Srouch	Kampong Speu	11.485655	104.604811	YES
1199	1	Not Done	WT	WT	National Malaria Survey 2013	Cambodia	Phnom Srouch	Kampong Speu	11.485655	104.604811	YES
1200	1	Not Done	WT	WT	National Malaria Survey 2013	Cambodia	Phnom Srouch	Kampong Speu	11.485655	104.604811	YES
1201	1	Not Done	WT	WT	National Malaria Survey 2013	Cambodia	Phnom Srouch	Kampong Speu	11.485655	104.604811	YES
1202	1	Not Done	WT	WT	National Malaria Survey 2013	Cambodia	Phnom Srouch	Kampong Speu	11.485655	104.604811	YES
1203	1	Not Done	WT	WT	National Malaria Survey 2013	Cambodia	Phnom Srouch	Kampong Speu	11.485655	104.604811	YES
1204	1	Not Done	WT	WT	National Malaria Survey 2013	Cambodia	Phnom Srouch	Kampong Speu	11.485655	104.604811	YES
1205	1	Not Done	Viangchan	Hemizygote	National Malaria Survey 2013	Cambodia	Phnom Srouch	Kampong Speu	11.485655	104.604811	YES
1206	1	Not Done	Viangchan	Hemizygote	National Malaria Survey 2013	Cambodia	Phnom Srouch	Kampong Speu	11.485655	104.604811	YES
1207	1	Not Done	Viangchan	Hemizygote	National Malaria Survey 2013	Cambodia	Phnom Srouch	Kampong Speu	11.485655	104.604811	YES
1208	1	Not Done	Viangchan	Hemizygote	National Malaria Survey 2013	Cambodia	Phnom Srouch	Kampong Speu	11.485655	104.604811	YES
1209	1	Not Done	Viangchan	Hemizygote	National Malaria Survey 2013	Cambodia	Phnom Srouch	Kampong Speu	11.485655	104.604811	YES
1210	1	Not Done	Viangchan	Hemizygote	National Malaria Survey 2013	Cambodia	Phnom Srouch	Kampong Speu	11.485655	104.604811	YES
1211	1	Not Done	Viangchan	Hemizygote	National Malaria Survey 2013	Cambodia	Phnom Srouch	Kampong Speu	11.485655	104.604811	YES
1212	1	Not Done	Viangchan	Hemizygote	National Malaria Survey 2013	Cambodia	Phnom Srouch	Kampong Speu	11.485655	104.604811	YES
1213	1	Not Done	Viangchan	Hemizygote	National Malaria Survey 2013	Cambodia	Phnom Srouch	Kampong Speu	11.485655	104.604811	YES
1214	1	Not Done	WT	WT	National Malaria Survey 2013	Cambodia	Ponhea Krek	Tbong Khmum	11.805929	105.953098	YES
1215	1	Not Done	WT	WT	National Malaria Survey 2013	Cambodia	Ponhea Krek	Tbong Khmum	11.805929	105.953098	YES
1216	1	Not Done	WT	WT	National Malaria Survey 2013	Cambodia	Ponhea Krek	Tbong Khmum	11.805929	105.953098	YES
1217	1	Not Done	WT	WT	National Malaria Survey 2013	Cambodia	Ponhea Krek	Tbong Khmum	11.805929	105.953098	YES
1218	1	Not Done	WT	WT	National Malaria Survey 2013	Cambodia	Ponhea Krek	Tbong Khmum	11.805929	105.953098	YES
1219	1	Not Done	WT	WT	National Malaria Survey 2013	Cambodia	Ponhea Krek	Tbong Khmum	11.805929	105.953098	YES
1220	1	Not Done	WT	WT	National Malaria Survey 2013	Cambodia	Ponhea Krek	Tbong Khmum	11.805929	105.953098	YES
1221	1	Not Done	WT	WT	National Malaria Survey 2013	Cambodia	Ponhea Krek	Tbong Khmum	11.805929	105.953098	YES
1222	1	Not Done	WT	WT	National Malaria Survey 2013	Cambodia	Ponhea Krek	Tbong Khmum	11.805929	105.953098	YES
1223	1	Not Done	WT	WT	National Malaria Survey 2013	Cambodia	Ponhea Krek	Tbong Khmum	11.805929	105.953098	YES
1224	1	Not Done	WT	WT	National Malaria Survey 2013	Cambodia	Ponhea Krek	Tbong Khmum	11.805929	105.953098	YES
1225	1	Not Done	WT	WT	National Malaria Survey 2013	Cambodia	Ponhea Krek	Tbong Khmum	11.805929	105.953098	YES
1226	1	Not Done	WT	WT	National Malaria Survey 2013	Cambodia	Ponhea Krek	Tbong Khmum	11.805929	105.953098	YES
1227	1	Not Done	WT	WT	National Malaria Survey 2013	Cambodia	Ponhea Krek	Tbong Khmum	11.805929	105.953098	YES
1228	1	Not Done	WT	WT	National Malaria Survey 2013	Cambodia	Ponhea Krek	Tbong Khmum	11.805929	105.953098	YES
1229	1	Not Done	WT	WT	National Malaria Survey 2013	Cambodia	Ponhea Krek	Tbong Khmum	11.805929	105.953098	YES
1230	1	Not Done	Viangchan	Hemizygote	National Malaria Survey 2013	Cambodia	Ponhea Krek	Tbong Khmum	11.805929	105.953098	YES
1231	1	Not Done	Viangchan	Hemizygote	National Malaria Survey 2013	Cambodia	Ponhea Krek	Tbong Khmum	11.805929	105.953098	YES
1232	1	Not Done	Viangchan	Hemizygote	National Malaria Survey 2013	Cambodia	Ponhea Krek	Tbong Khmum	11.805929	105.953098	YES
1233	1	Not Done	Viangchan	Hemizygote	National Malaria Survey 2013	Cambodia	Ponhea Krek	Tbong Khmum	11.805929	105.953098	YES
1234	1	Not Done	Viangchan	Hemizygote	National Malaria Survey 2013	Cambodia	Ponhea Krek	Tbong Khmum	11.805929	105.953098	YES
1235	1	Not Done	Viangchan	Hemizygote	National Malaria Survey 2013	Cambodia	Ponhea Krek	Tbong Khmum	11.805929	105.953098	YES
1236	1	Not Done	Viangchan	Hemizygote	National Malaria Survey 2013	Cambodia	Ponhea Krek	Tbong Khmum	11.805929	105.953098	YES
1237	1	Not Done	WT	WT	National Malaria Survey 2013	Cambodia	Prasat Ballangk	Preah Vihear	13.176209	104.893359	YES
1238	1	Not Done	WT	WT	National Malaria Survey 2013	Cambodia	Prasat Ballangk	Preah Vihear	13.176209	104.893359	YES
1239	1	Not Done	WT	WT	National Malaria Survey 2013	Cambodia	Prasat Ballangk	Preah Vihear	13.176209	104.893359	YES
1240	1	Not Done	WT	WT	National Malaria Survey 2013	Cambodia	Prasat Ballangk	Preah Vihear	13.176209	104.893359	YES
1241	1	Not Done	WT	WT	National Malaria Survey 2013	Cambodia	Prasat Ballangk	Preah Vihear	13.176209	104.893359	YES
1242	1	Not Done	WT	WT	National Malaria Survey 2013	Cambodia	Prasat Ballangk	Preah Vihear	13.176209	104.893359	YES
1243	1	Not Done	WT	WT	National Malaria Survey 2013	Cambodia	Prasat Ballangk	Preah Vihear	13.176209	104.893359	YES
1244	1	Not Done	WT	WT	National Malaria Survey 2013	Cambodia	Prasat Ballangk	Preah Vihear	13.176209	104.893359	YES
1245	1	Not Done	WT	WT	National Malaria Survey 2013	Cambodia	Prasat Ballangk	Preah Vihear	13.176209	104.893359	YES
1246	1	Not Done	WT	WT	National Malaria Survey 2013	Cambodia	Prasat Ballangk	Preah Vihear	13.176209	104.893359	YES
1247	1	Not Done	WT	WT	National Malaria Survey 2013	Cambodia	Prasat Ballangk	Preah Vihear	13.176209	104.893359	YES
1248	1	Not Done	WT	WT	National Malaria Survey 2013	Cambodia	Prasat Ballangk	Preah Vihear	13.176209	104.893359	YES
1249	1	Not Done	WT	WT	National Malaria Survey 2013	Cambodia	Prasat Ballangk	Preah Vihear	13.176209	104.893359	YES
1250	1	Not Done	WT	WT	National Malaria Survey 2013	Cambodia	Prasat Ballangk	Preah Vihear	13.176209	104.893359	YES
1251	1	Not Done	WT	WT	National Malaria Survey 2013	Cambodia	Prasat Ballangk	Preah Vihear	13.176209	104.893359	YES
1252	1	Not Done	WT	WT	National Malaria Survey 2013	Cambodia	Prasat Ballangk	Preah Vihear	13.176209	104.893359	YES
1253	1	Not Done	WT	WT	National Malaria Survey 2013	Cambodia	Prasat Ballangk	Preah Vihear	13.176209	104.893359	YES
1254	1	Not Done	WT	WT	National Malaria Survey 2013	Cambodia	Prasat Ballangk	Preah Vihear	13.176209	104.893359	YES
1255	1	Not Done	WT	WT	National Malaria Survey 2013	Cambodia	Prasat Ballangk	Preah Vihear	13.176209	104.893359	YES
1256	1	Not Done	WT	WT	National Malaria Survey 2013	Cambodia	Prasat Ballangk	Preah Vihear	13.176209	104.893359	YES
1257	1	Not Done	WT	WT	National Malaria Survey 2013	Cambodia	Prasat Ballangk	Preah Vihear	13.176209	104.893359	YES
1258	1	Not Done	WT	WT	National Malaria Survey 2013	Cambodia	Prasat Ballangk	Preah Vihear	13.176209	104.893359	YES
1259	1	Not Done	WT	WT	National Malaria Survey 2013	Cambodia	Prasat Ballangk	Preah Vihear	13.176209	104.893359	YES
1260	1	Not Done	Viangchan	Hemizygote	National Malaria Survey 2013	Cambodia	Prasat Ballangk	Preah Vihear	13.176209	104.893359	YES
1261	1	Not Done	Mahidol	Hemizygote	National Malaria Survey 2013	Cambodia	Prasat Ballangk	Preah Vihear	13.176209	104.893359	YES
1262	1	Not Done	Mahidol	Hemizygote	National Malaria Survey 2013	Cambodia	Prasat Ballangk	Preah Vihear	13.176209	104.893359	YES
1263	1	Not Done	WT	WT	National Malaria Survey 2013	Cambodia	Prasat Sambour	Kampong Thom	12.848932	105.532347	YES
1264	1	Not Done	WT	WT	National Malaria Survey 2013	Cambodia	Prasat Sambour	Kampong Thom	12.848932	105.532347	YES
1265	1	Not Done	WT	WT	National Malaria Survey 2013	Cambodia	Prasat Sambour	Kampong Thom	12.848932	105.532347	YES
1266	1	Not Done	WT	WT	National Malaria Survey 2013	Cambodia	Prasat Sambour	Kampong Thom	12.848932	105.532347	YES
1267	1	Not Done	WT	WT	National Malaria Survey 2013	Cambodia	Prasat Sambour	Kampong Thom	12.848932	105.532347	YES
1268	1	Not Done	WT	WT	National Malaria Survey 2013	Cambodia	Prasat Sambour	Kampong Thom	12.848932	105.532347	YES
1269	1	Not Done	WT	WT	National Malaria Survey 2013	Cambodia	Prasat Sambour	Kampong Thom	12.848932	105.532347	YES
1270	1	Not Done	WT	WT	National Malaria Survey 2013	Cambodia	Prasat Sambour	Kampong Thom	12.848932	105.532347	YES
1271	1	Not Done	WT	WT	National Malaria Survey 2013	Cambodia	Prasat Sambour	Kampong Thom	12.848932	105.532347	YES
1272	1	Not Done	WT	WT	National Malaria Survey 2013	Cambodia	Prasat Sambour	Kampong Thom	12.848932	105.532347	YES
1273	1	Not Done	WT	WT	National Malaria Survey 2013	Cambodia	Prasat Sambour	Kampong Thom	12.848932	105.532347	YES
1274	1	Not Done	WT	WT	National Malaria Survey 2013	Cambodia	Prasat Sambour	Kampong Thom	12.848932	105.532347	YES
1275	1	Not Done	WT	WT	National Malaria Survey 2013	Cambodia	Prasat Sambour	Kampong Thom	12.848932	105.532347	YES
1276	1	Not Done	WT	WT	National Malaria Survey 2013	Cambodia	Prasat Sambour	Kampong Thom	12.848932	105.532347	YES
1277	1	Not Done	WT	WT	National Malaria Survey 2013	Cambodia	Prasat Sambour	Kampong Thom	12.848932	105.532347	YES
1278	1	Not Done	WT	WT	National Malaria Survey 2013	Cambodia	Prasat Sambour	Kampong Thom	12.848932	105.532347	YES
1279	1	Not Done	WT	WT	National Malaria Survey 2013	Cambodia	Prasat Sambour	Kampong Thom	12.848932	105.532347	YES
1280	1	Not Done	WT	WT	National Malaria Survey 2013	Cambodia	Prasat Sambour	Kampong Thom	12.848932	105.532347	YES
1281	1	Not Done	WT	WT	National Malaria Survey 2013	Cambodia	Prasat Sambour	Kampong Thom	12.848932	105.532347	YES
1282	1	Not Done	WT	WT	National Malaria Survey 2013	Cambodia	Prasat Sambour	Kampong Thom	12.848932	105.532347	YES
1283	1	Not Done	WT	WT	National Malaria Survey 2013	Cambodia	Prasat Sambour	Kampong Thom	12.848932	105.532347	YES
1284	1	Not Done	WT	WT	National Malaria Survey 2013	Cambodia	Prasat Sambour	Kampong Thom	12.848932	105.532347	YES
1285	1	Not Done	Viangchan	Hemizygote	National Malaria Survey 2013	Cambodia	Prasat Sambour	Kampong Thom	12.848932	105.532347	YES
1286	1	Not Done	Viangchan	Hemizygote	National Malaria Survey 2013	Cambodia	Prasat Sambour	Kampong Thom	12.848932	105.532347	YES
1287	1	Not Done	Viangchan	Hemizygote	National Malaria Survey 2013	Cambodia	Prasat Sambour	Kampong Thom	12.848932	105.532347	YES
1288	1	Not Done	Viangchan	Hemizygote	National Malaria Survey 2013	Cambodia	Prasat Sambour	Kampong Thom	12.848932	105.532347	YES
1289	1	Not Done	Viangchan	Hemizygote	National Malaria Survey 2013	Cambodia	Prasat Sambour	Kampong Thom	12.848932	105.532347	YES
1290	1	Not Done	Viangchan	Hemizygote	National Malaria Survey 2013	Cambodia	Prasat Sambour	Kampong Thom	12.848932	105.532347	YES
1291	1	Not Done	Viangchan	Hemizygote	National Malaria Survey 2013	Cambodia	Prasat Sambour	Kampong Thom	12.848932	105.532347	YES
1292	1	Not Done	Viangchan	Hemizygote	National Malaria Survey 2013	Cambodia	Prasat Sambour	Kampong Thom	12.848932	105.532347	YES
1293	1	Not Done	WT	WT	National Malaria Survey 2013	Cambodia	Prek Prasab	Kratie	12.394737	105.91753	YES
1294	1	Not Done	WT	WT	National Malaria Survey 2013	Cambodia	Prek Prasab	Kratie	12.394737	105.91753	YES
1295	1	Not Done	WT	WT	National Malaria Survey 2013	Cambodia	Prek Prasab	Kratie	12.394737	105.91753	YES
1296	1	Not Done	WT	WT	National Malaria Survey 2013	Cambodia	Prek Prasab	Kratie	12.394737	105.91753	YES
1297	1	Not Done	WT	WT	National Malaria Survey 2013	Cambodia	Prek Prasab	Kratie	12.394737	105.91753	YES
1298	1	Not Done	WT	WT	National Malaria Survey 2013	Cambodia	Prek Prasab	Kratie	12.394737	105.91753	YES
1299	1	Not Done	WT	WT	National Malaria Survey 2013	Cambodia	Prek Prasab	Kratie	12.394737	105.91753	YES
1300	1	Not Done	WT	WT	National Malaria Survey 2013	Cambodia	Prek Prasab	Kratie	12.394737	105.91753	YES
1301	1	Not Done	WT	WT	National Malaria Survey 2013	Cambodia	Prek Prasab	Kratie	12.394737	105.91753	YES
1302	1	Not Done	WT	WT	National Malaria Survey 2013	Cambodia	Prek Prasab	Kratie	12.394737	105.91753	YES
1303	1	Not Done	WT	WT	National Malaria Survey 2013	Cambodia	Prek Prasab	Kratie	12.394737	105.91753	YES
1304	1	Not Done	WT	WT	National Malaria Survey 2013	Cambodia	Prek Prasab	Kratie	12.394737	105.91753	YES
1305	1	Not Done	WT	WT	National Malaria Survey 2013	Cambodia	Prek Prasab	Kratie	12.394737	105.91753	YES
1306	1	Not Done	WT	WT	National Malaria Survey 2013	Cambodia	Prek Prasab	Kratie	12.394737	105.91753	YES
1307	1	Not Done	WT	WT	National Malaria Survey 2013	Cambodia	Prek Prasab	Kratie	12.394737	105.91753	YES
1308	1	Not Done	WT	WT	National Malaria Survey 2013	Cambodia	Prek Prasab	Kratie	12.394737	105.91753	YES
1309	1	Not Done	WT	WT	National Malaria Survey 2013	Cambodia	Prek Prasab	Kratie	12.394737	105.91753	YES
1310	1	Not Done	WT	WT	National Malaria Survey 2013	Cambodia	Prek Prasab	Kratie	12.394737	105.91753	YES
1311	1	Not Done	WT	WT	National Malaria Survey 2013	Cambodia	Prek Prasab	Kratie	12.394737	105.91753	YES
1312	1	Not Done	WT	WT	National Malaria Survey 2013	Cambodia	Prek Prasab	Kratie	12.394737	105.91753	YES
1313	1	Not Done	Viangchan	Hemizygote	National Malaria Survey 2013	Cambodia	Prek Prasab	Kratie	12.394737	105.91753	YES
1314	1	Not Done	Viangchan	Hemizygote	National Malaria Survey 2013	Cambodia	Prek Prasab	Kratie	12.394737	105.91753	YES
1315	1	Not Done	Viangchan	Hemizygote	National Malaria Survey 2013	Cambodia	Prek Prasab	Kratie	12.394737	105.91753	YES
1316	1	Not Done	WT	WT	National Malaria Survey 2013	Cambodia	Preynob	Krong Preah Sihanouk	10.606475	103.623996	YES
1317	1	Not Done	WT	WT	National Malaria Survey 2013	Cambodia	Preynob	Krong Preah Sihanouk	10.606475	103.623996	YES
1318	1	Not Done	WT	WT	National Malaria Survey 2013	Cambodia	Preynob	Krong Preah Sihanouk	10.606475	103.623996	YES
1319	1	Not Done	WT	WT	National Malaria Survey 2013	Cambodia	Preynob	Krong Preah Sihanouk	10.606475	103.623996	YES
1320	1	Not Done	WT	WT	National Malaria Survey 2013	Cambodia	Preynob	Krong Preah Sihanouk	10.606475	103.623996	YES
1321	1	Not Done	WT	WT	National Malaria Survey 2013	Cambodia	Preynob	Krong Preah Sihanouk	10.606475	103.623996	YES
1322	1	Not Done	WT	WT	National Malaria Survey 2013	Cambodia	Preynob	Krong Preah Sihanouk	10.606475	103.623996	YES
1323	1	Not Done	WT	WT	National Malaria Survey 2013	Cambodia	Preynob	Krong Preah Sihanouk	10.606475	103.623996	YES
1324	1	Not Done	WT	WT	National Malaria Survey 2013	Cambodia	Preynob	Krong Preah Sihanouk	10.606475	103.623996	YES
1325	1	Not Done	WT	WT	National Malaria Survey 2013	Cambodia	Preynob	Krong Preah Sihanouk	10.606475	103.623996	YES
1326	1	Not Done	WT	WT	National Malaria Survey 2013	Cambodia	Preynob	Krong Preah Sihanouk	10.606475	103.623996	YES
1327	1	Not Done	WT	WT	National Malaria Survey 2013	Cambodia	Preynob	Krong Preah Sihanouk	10.606475	103.623996	YES
1328	1	Not Done	WT	WT	National Malaria Survey 2013	Cambodia	Preynob	Krong Preah Sihanouk	10.606475	103.623996	YES
1329	1	Not Done	WT	WT	National Malaria Survey 2013	Cambodia	Preynob	Krong Preah Sihanouk	10.606475	103.623996	YES
1330	1	Not Done	WT	WT	National Malaria Survey 2013	Cambodia	Preynob	Krong Preah Sihanouk	10.606475	103.623996	YES
1331	1	Not Done	WT	WT	National Malaria Survey 2013	Cambodia	Preynob	Krong Preah Sihanouk	10.606475	103.623996	YES
1332	1	Not Done	WT	WT	National Malaria Survey 2013	Cambodia	Preynob	Krong Preah Sihanouk	10.626871	103.781835	YES
1333	1	Not Done	WT	WT	National Malaria Survey 2013	Cambodia	Preynob	Krong Preah Sihanouk	10.626871	103.781835	YES
1334	1	Not Done	WT	WT	National Malaria Survey 2013	Cambodia	Preynob	Krong Preah Sihanouk	10.626871	103.781835	YES
1335	1	Not Done	WT	WT	National Malaria Survey 2013	Cambodia	Preynob	Krong Preah Sihanouk	10.626871	103.781835	YES
1336	1	Not Done	WT	WT	National Malaria Survey 2013	Cambodia	Preynob	Krong Preah Sihanouk	10.626871	103.781835	YES
1337	1	Not Done	WT	WT	National Malaria Survey 2013	Cambodia	Preynob	Krong Preah Sihanouk	10.626871	103.781835	YES
1338	1	Not Done	WT	WT	National Malaria Survey 2013	Cambodia	Preynob	Krong Preah Sihanouk	10.626871	103.781835	YES
1339	1	Not Done	WT	WT	National Malaria Survey 2013	Cambodia	Preynob	Krong Preah Sihanouk	10.626871	103.781835	YES
1340	1	Not Done	WT	WT	National Malaria Survey 2013	Cambodia	Preynob	Krong Preah Sihanouk	10.626871	103.781835	YES
1341	1	Not Done	WT	WT	National Malaria Survey 2013	Cambodia	Preynob	Krong Preah Sihanouk	10.626871	103.781835	YES
1342	1	Not Done	WT	WT	National Malaria Survey 2013	Cambodia	Preynob	Krong Preah Sihanouk	10.626871	103.781835	YES
1343	1	Not Done	WT	WT	National Malaria Survey 2013	Cambodia	Preynob	Krong Preah Sihanouk	10.626871	103.781835	YES
1344	1	Not Done	WT	WT	National Malaria Survey 2013	Cambodia	Preynob	Krong Preah Sihanouk	10.626871	103.781835	YES
1345	1	Not Done	WT	WT	National Malaria Survey 2013	Cambodia	Preynob	Krong Preah Sihanouk	10.626871	103.781835	YES
1346	1	Not Done	WT	WT	National Malaria Survey 2013	Cambodia	Preynob	Krong Preah Sihanouk	10.626871	103.781835	YES
1347	1	Not Done	WT	WT	National Malaria Survey 2013	Cambodia	Preynob	Krong Preah Sihanouk	10.626871	103.781835	YES
1348	1	Not Done	WT	WT	National Malaria Survey 2013	Cambodia	Preynob	Krong Preah Sihanouk	10.626871	103.781835	YES
1349	1	Not Done	WT	WT	National Malaria Survey 2013	Cambodia	Preynob	Krong Preah Sihanouk	10.576277	103.783303	YES
1350	1	Not Done	WT	WT	National Malaria Survey 2013	Cambodia	Preynob	Krong Preah Sihanouk	10.576277	103.783303	YES
1351	1	Not Done	WT	WT	National Malaria Survey 2013	Cambodia	Preynob	Krong Preah Sihanouk	10.576277	103.783303	YES
1352	1	Not Done	WT	WT	National Malaria Survey 2013	Cambodia	Preynob	Krong Preah Sihanouk	10.576277	103.783303	YES
1353	1	Not Done	WT	WT	National Malaria Survey 2013	Cambodia	Preynob	Krong Preah Sihanouk	10.576277	103.783303	YES
1354	1	Not Done	WT	WT	National Malaria Survey 2013	Cambodia	Preynob	Krong Preah Sihanouk	10.576277	103.783303	YES
1355	1	Not Done	WT	WT	National Malaria Survey 2013	Cambodia	Preynob	Krong Preah Sihanouk	10.576277	103.783303	YES
1356	1	Not Done	WT	WT	National Malaria Survey 2013	Cambodia	Preynob	Krong Preah Sihanouk	10.576277	103.783303	YES
1357	1	Not Done	WT	WT	National Malaria Survey 2013	Cambodia	Preynob	Krong Preah Sihanouk	10.576277	103.783303	YES
1358	1	Not Done	WT	WT	National Malaria Survey 2013	Cambodia	Preynob	Krong Preah Sihanouk	10.576277	103.783303	YES
1359	1	Not Done	WT	WT	National Malaria Survey 2013	Cambodia	Preynob	Krong Preah Sihanouk	10.576277	103.783303	YES
1360	1	Not Done	WT	WT	National Malaria Survey 2013	Cambodia	Preynob	Krong Preah Sihanouk	10.576277	103.783303	YES
1361	1	Not Done	WT	WT	National Malaria Survey 2013	Cambodia	Preynob	Krong Preah Sihanouk	10.576277	103.783303	YES
1362	1	Not Done	WT	WT	National Malaria Survey 2013	Cambodia	Preynob	Krong Preah Sihanouk	10.576277	103.783303	YES
1363	1	Not Done	WT	WT	National Malaria Survey 2013	Cambodia	Preynob	Krong Preah Sihanouk	10.576277	103.783303	YES
1364	1	Not Done	WT	WT	National Malaria Survey 2013	Cambodia	Preynob	Krong Preah Sihanouk	10.576277	103.783303	YES
1365	1	Not Done	WT	WT	National Malaria Survey 2013	Cambodia	Preynob	Krong Preah Sihanouk	10.576277	103.783303	YES
1366	1	Not Done	WT	WT	National Malaria Survey 2013	Cambodia	Preynob	Krong Preah Sihanouk	10.576277	103.783303	YES
1367	1	Not Done	WT	WT	National Malaria Survey 2013	Cambodia	Preynob	Krong Preah Sihanouk	10.576277	103.783303	YES
1368	1	Not Done	WT	WT	National Malaria Survey 2013	Cambodia	Preynob	Krong Preah Sihanouk	10.576277	103.783303	YES
1369	1	Not Done	WT	WT	National Malaria Survey 2013	Cambodia	Preynob	Krong Preah Sihanouk	10.576277	103.783303	YES
1370	1	Not Done	WT	WT	National Malaria Survey 2013	Cambodia	Preynob	Krong Preah Sihanouk	10.576277	103.783303	YES
1371	1	Not Done	WT	WT	National Malaria Survey 2013	Cambodia	Preynob	Krong Preah Sihanouk	10.576277	103.783303	YES
1372	1	Not Done	WT	WT	National Malaria Survey 2013	Cambodia	Preynob	Krong Preah Sihanouk	10.576277	103.783303	YES
1373	1	Not Done	WT	WT	National Malaria Survey 2013	Cambodia	Preynob	Krong Preah Sihanouk	10.576277	103.783303	YES
1374	1	Not Done	WT	WT	National Malaria Survey 2013	Cambodia	Preynob	Krong Preah Sihanouk	10.576277	103.783303	YES
1375	1	Not Done	Viangchan	Hemizygote	National Malaria Survey 2013	Cambodia	Preynob	Krong Preah Sihanouk	10.606475	103.623996	YES
1376	1	Not Done	Viangchan	Hemizygote	National Malaria Survey 2013	Cambodia	Preynob	Krong Preah Sihanouk	10.606475	103.623996	YES
1377	1	Not Done	Viangchan	Hemizygote	National Malaria Survey 2013	Cambodia	Preynob	Krong Preah Sihanouk	10.606475	103.623996	YES
1378	1	Not Done	Viangchan	Hemizygote	National Malaria Survey 2013	Cambodia	Preynob	Krong Preah Sihanouk	10.606475	103.623996	YES
1379	1	Not Done	Viangchan	Hemizygote	National Malaria Survey 2013	Cambodia	Preynob	Krong Preah Sihanouk	10.626871	103.781835	YES
1380	1	Not Done	Viangchan	Hemizygote	National Malaria Survey 2013	Cambodia	Preynob	Krong Preah Sihanouk	10.626871	103.781835	YES
1381	1	Not Done	Viangchan	Hemizygote	National Malaria Survey 2013	Cambodia	Preynob	Krong Preah Sihanouk	10.626871	103.781835	YES
1382	1	Not Done	Viangchan	Hemizygote	National Malaria Survey 2013	Cambodia	Preynob	Krong Preah Sihanouk	10.626871	103.781835	YES
1383	1	Not Done	Viangchan	Hemizygote	National Malaria Survey 2013	Cambodia	Preynob	Krong Preah Sihanouk	10.626871	103.781835	YES
1384	1	Not Done	Viangchan	Hemizygote	National Malaria Survey 2013	Cambodia	Preynob	Krong Preah Sihanouk	10.626871	103.781835	YES
1385	1	Not Done	Viangchan	Hemizygote	National Malaria Survey 2013	Cambodia	Preynob	Krong Preah Sihanouk	10.626871	103.781835	YES
1386	1	Not Done	Viangchan	Hemizygote	National Malaria Survey 2013	Cambodia	Preynob	Krong Preah Sihanouk	10.626871	103.781835	YES
1387	1	Not Done	Viangchan	Hemizygote	National Malaria Survey 2013	Cambodia	Preynob	Krong Preah Sihanouk	10.626871	103.781835	YES
1388	1	Not Done	Viangchan	Hemizygote	National Malaria Survey 2013	Cambodia	Preynob	Krong Preah Sihanouk	10.576277	103.783303	YES
1389	1	Not Done	Viangchan	Hemizygote	National Malaria Survey 2013	Cambodia	Preynob	Krong Preah Sihanouk	10.576277	103.783303	YES
1390	1	Not Done	Viangchan	Hemizygote	National Malaria Survey 2013	Cambodia	Preynob	Krong Preah Sihanouk	10.576277	103.783303	YES
1391	1	Not Done	WT	WT	National Malaria Survey 2013	Cambodia	Pursat	Kampong Cham			NO
1392	1	Not Done	WT	WT	National Malaria Survey 2013	Cambodia	Pursat	Kampong Cham			NO
1393	1	Not Done	WT	WT	National Malaria Survey 2013	Cambodia	Pursat	Kampong Cham			NO
1394	1	Not Done	WT	WT	National Malaria Survey 2013	Cambodia	Pursat	Kampong Cham			NO
1395	1	Not Done	WT	WT	National Malaria Survey 2013	Cambodia	Pursat	Kampong Cham			NO
1396	1	Not Done	WT	WT	National Malaria Survey 2013	Cambodia	Pursat	Kampong Cham			NO
1397	1	Not Done	WT	WT	National Malaria Survey 2013	Cambodia	Pursat	Kampong Cham			NO
1398	1	Not Done	WT	WT	National Malaria Survey 2013	Cambodia	Pursat	Kampong Cham			NO
1399	1	Not Done	WT	WT	National Malaria Survey 2013	Cambodia	Pursat	Kampong Cham			NO
1400	1	Not Done	WT	WT	National Malaria Survey 2013	Cambodia	Pursat	Kampong Cham			NO
1401	1	Not Done	WT	WT	National Malaria Survey 2013	Cambodia	Pursat	Kampong Cham			NO
1402	1	Not Done	WT	WT	National Malaria Survey 2013	Cambodia	Pursat	Kampong Cham			NO
1403	1	Not Done	WT	WT	National Malaria Survey 2013	Cambodia	Pursat	Kampong Cham			NO
1404	1	Not Done	WT	WT	National Malaria Survey 2013	Cambodia	Pursat	Kampong Cham			NO
1405	1	Not Done	WT	WT	National Malaria Survey 2013	Cambodia	Pursat	Kampong Cham			NO
1406	1	Not Done	WT	WT	National Malaria Survey 2013	Cambodia	Pursat	Kampong Cham			NO
1407	1	Not Done	WT	WT	National Malaria Survey 2013	Cambodia	Pursat	Kampong Cham			NO
1408	1	Not Done	WT	WT	National Malaria Survey 2013	Cambodia	Pursat	Kampong Cham			NO
1409	1	Not Done	WT	WT	National Malaria Survey 2013	Cambodia	Pursat	Kampong Cham			NO
1410	1	Not Done	WT	WT	National Malaria Survey 2013	Cambodia	Pursat	Kampong Cham			NO
1411	1	Not Done	WT	WT	National Malaria Survey 2013	Cambodia	Pursat	Kampong Cham			NO
1412	1	Not Done	WT	WT	National Malaria Survey 2013	Cambodia	Pursat	Kampong Cham			NO
1413	1	Not Done	Viangchan	Hemizygote	National Malaria Survey 2013	Cambodia	Pursat	Kampong Cham			NO
1414	1	Not Done	Viangchan	Hemizygote	National Malaria Survey 2013	Cambodia	Pursat	Kampong Cham			NO
1415	1	Not Done	Viangchan	Hemizygote	National Malaria Survey 2013	Cambodia	Pursat	Kampong Cham			NO
1416	1	Not Done	Viangchan	Hemizygote	National Malaria Survey 2013	Cambodia	Pursat	Kampong Cham			NO
1417	1	Not Done	WT	WT	National Malaria Survey 2013	Cambodia	Ratanakiri	Kampong Cham			NO
1418	1	Not Done	WT	WT	National Malaria Survey 2013	Cambodia	Ratanakiri	Kampong Cham			NO
1419	1	Not Done	WT	WT	National Malaria Survey 2013	Cambodia	Ratanakiri	Kampong Cham			NO
1420	1	Not Done	WT	WT	National Malaria Survey 2013	Cambodia	Ratanakiri	Kampong Cham			NO
1421	1	Not Done	WT	WT	National Malaria Survey 2013	Cambodia	Ratanakiri	Kampong Cham			NO
1422	1	Not Done	WT	WT	National Malaria Survey 2013	Cambodia	Ratanakiri	Kampong Cham			NO
1423	1	Not Done	Viangchan	Hemizygote	National Malaria Survey 2013	Cambodia	Ratanakiri	Kampong Cham			NO
1424	1	Not Done	Viangchan	Hemizygote	National Malaria Survey 2013	Cambodia	Ratanakiri	Kampong Cham			NO
1425	1	Not Done	WT	WT	National Malaria Survey 2013	Cambodia	Rukhak Kiri	Battambang	12.590875	103.522962	YES
1426	1	Not Done	WT	WT	National Malaria Survey 2013	Cambodia	Rukhak Kiri	Battambang	12.590875	103.522962	YES
1427	1	Not Done	WT	WT	National Malaria Survey 2013	Cambodia	Rukhak Kiri	Battambang	12.590875	103.522962	YES
1428	1	Not Done	WT	WT	National Malaria Survey 2013	Cambodia	Rukhak Kiri	Battambang	12.590875	103.522962	YES
1429	1	Not Done	WT	WT	National Malaria Survey 2013	Cambodia	Rukhak Kiri	Battambang	12.590875	103.522962	YES
1430	1	Not Done	WT	WT	National Malaria Survey 2013	Cambodia	Rukhak Kiri	Battambang	12.590875	103.522962	YES
1431	1	Not Done	WT	WT	National Malaria Survey 2013	Cambodia	Rukhak Kiri	Battambang	12.590875	103.522962	YES
1432	1	Not Done	WT	WT	National Malaria Survey 2013	Cambodia	Rukhak Kiri	Battambang	12.590875	103.522962	YES
1433	1	Not Done	WT	WT	National Malaria Survey 2013	Cambodia	Rukhak Kiri	Battambang	12.590875	103.522962	YES
1434	1	Not Done	WT	WT	National Malaria Survey 2013	Cambodia	Rukhak Kiri	Battambang	12.590875	103.522962	YES
1435	1	Not Done	WT	WT	National Malaria Survey 2013	Cambodia	Rukhak Kiri	Battambang	12.590875	103.522962	YES
1436	1	Not Done	WT	WT	National Malaria Survey 2013	Cambodia	Rukhak Kiri	Battambang	12.590875	103.522962	YES
1437	1	Not Done	WT	WT	National Malaria Survey 2013	Cambodia	Rukhak Kiri	Battambang	12.590875	103.522962	YES
1438	1	Not Done	WT	WT	National Malaria Survey 2013	Cambodia	Rukhak Kiri	Battambang	12.590875	103.522962	YES
1439	1	Not Done	WT	WT	National Malaria Survey 2013	Cambodia	Rukhak Kiri	Battambang	12.590875	103.522962	YES
1440	1	Not Done	WT	WT	National Malaria Survey 2013	Cambodia	Rukhak Kiri	Battambang	12.590875	103.522962	YES
1441	1	Not Done	WT	WT	National Malaria Survey 2013	Cambodia	Rukhak Kiri	Battambang	12.590875	103.522962	YES
1442	1	Not Done	WT	WT	National Malaria Survey 2013	Cambodia	Rukhak Kiri	Battambang	12.590875	103.522962	YES
1443	1	Not Done	WT	WT	National Malaria Survey 2013	Cambodia	Rukhak Kiri	Battambang	12.590875	103.522962	YES
1444	1	Not Done	WT	WT	National Malaria Survey 2013	Cambodia	Rukhak Kiri	Battambang	12.590875	103.522962	YES
1445	1	Not Done	WT	WT	National Malaria Survey 2013	Cambodia	Rukhak Kiri	Battambang	12.590875	103.522962	YES
1446	1	Not Done	WT	WT	National Malaria Survey 2013	Cambodia	Rukhak Kiri	Battambang	12.590875	103.522962	YES
1447	1	Not Done	WT	WT	National Malaria Survey 2013	Cambodia	Rukhak Kiri	Battambang	12.590875	103.522962	YES
1448	1	Not Done	WT	WT	National Malaria Survey 2013	Cambodia	Rukhak Kiri	Battambang	12.590875	103.522962	YES
1449	1	Not Done	WT	WT	National Malaria Survey 2013	Cambodia	Rukhak Kiri	Battambang	12.590875	103.522962	YES
1450	1	Not Done	WT	WT	National Malaria Survey 2013	Cambodia	Rukhak Kiri	Battambang	12.590875	103.522962	YES
1451	1	Not Done	Viangchan	Hemizygote	National Malaria Survey 2013	Cambodia	Rukhak Kiri	Battambang	12.590875	103.522962	YES
1452	1	Not Done	Viangchan	Hemizygote	National Malaria Survey 2013	Cambodia	Rukhak Kiri	Battambang	12.590875	103.522962	YES
1453	1	Not Done	Viangchan	Hemizygote	National Malaria Survey 2013	Cambodia	Rukhak Kiri	Battambang	12.590875	103.522962	YES
1454	1	Not Done	Viangchan	Hemizygote	National Malaria Survey 2013	Cambodia	Rukhak Kiri	Battambang	12.590875	103.522962	YES
1455	1	Not Done	Viangchan	Hemizygote	National Malaria Survey 2013	Cambodia	Rukhak Kiri	Battambang	12.590875	103.522962	YES
1456	1	Not Done	Viangchan	Hemizygote	National Malaria Survey 2013	Cambodia	Rukhak Kiri	Battambang	12.590875	103.522962	YES
1457	1	Not Done	Viangchan	Hemizygote	National Malaria Survey 2013	Cambodia	Rukhak Kiri	Battambang	12.590875	103.522962	YES
1458	1	Not Done	WT	WT	National Malaria Survey 2013	Cambodia	Sabour	Kratie	13.019072	105.959476	YES
1459	1	Not Done	WT	WT	National Malaria Survey 2013	Cambodia	Sabour	Kratie	13.019072	105.959476	YES
1460	1	Not Done	WT	WT	National Malaria Survey 2013	Cambodia	Sabour	Kratie	13.019072	105.959476	YES
1461	1	Not Done	WT	WT	National Malaria Survey 2013	Cambodia	Sabour	Kratie	13.019072	105.959476	YES
1462	1	Not Done	WT	WT	National Malaria Survey 2013	Cambodia	Sabour	Kratie	13.019072	105.959476	YES
1463	1	Not Done	WT	WT	National Malaria Survey 2013	Cambodia	Sabour	Kratie	13.019072	105.959476	YES
1464	1	Not Done	WT	WT	National Malaria Survey 2013	Cambodia	Sabour	Kratie	13.019072	105.959476	YES
1465	1	Not Done	WT	WT	National Malaria Survey 2013	Cambodia	Sabour	Kratie	13.019072	105.959476	YES
1466	1	Not Done	WT	WT	National Malaria Survey 2013	Cambodia	Sabour	Kratie	13.019072	105.959476	YES
1467	1	Not Done	WT	WT	National Malaria Survey 2013	Cambodia	Sabour	Kratie	13.019072	105.959476	YES
1468	1	Not Done	WT	WT	National Malaria Survey 2013	Cambodia	Sabour	Kratie	13.019072	105.959476	YES
1469	1	Not Done	WT	WT	National Malaria Survey 2013	Cambodia	Sabour	Kratie	13.019072	105.959476	YES
1470	1	Not Done	WT	WT	National Malaria Survey 2013	Cambodia	Sabour	Kratie	13.019072	105.959476	YES
1471	1	Not Done	WT	WT	National Malaria Survey 2013	Cambodia	Sabour	Kratie	13.019072	105.959476	YES
1472	1	Not Done	WT	WT	National Malaria Survey 2013	Cambodia	Sabour	Kratie	13.019072	105.959476	YES
1473	1	Not Done	WT	WT	National Malaria Survey 2013	Cambodia	Sabour	Kratie	13.019072	105.959476	YES
1474	1	Not Done	WT	WT	National Malaria Survey 2013	Cambodia	Sabour	Kratie	13.019072	105.959476	YES
1475	1	Not Done	WT	WT	National Malaria Survey 2013	Cambodia	Sabour	Kratie	13.019072	105.959476	YES
1476	1	Not Done	WT	WT	National Malaria Survey 2013	Cambodia	Sabour	Kratie	13.019072	105.959476	YES
1477	1	Not Done	WT	WT	National Malaria Survey 2013	Cambodia	Sabour	Kratie	13.019072	105.959476	YES
1478	1	Not Done	WT	WT	National Malaria Survey 2013	Cambodia	Sabour	Kratie	13.019072	105.959476	YES
1479	1	Not Done	WT	WT	National Malaria Survey 2013	Cambodia	Sabour	Kratie	13.019072	105.959476	YES
1480	1	Not Done	Viangchan	Hemizygote	National Malaria Survey 2013	Cambodia	Sabour	Kratie	13.019072	105.959476	YES
1481	1	Not Done	Viangchan	Hemizygote	National Malaria Survey 2013	Cambodia	Sabour	Kratie	13.019072	105.959476	YES
1482	1	Not Done	Viangchan	Hemizygote	National Malaria Survey 2013	Cambodia	Sabour	Kratie	13.019072	105.959476	YES
1483	1	Not Done	WT	WT	National Malaria Survey 2013	Cambodia	Sala Krau	Krong Pailin	12.970914	102.641487	YES
1484	1	Not Done	WT	WT	National Malaria Survey 2013	Cambodia	Sala Krau	Krong Pailin	12.970914	102.641487	YES
1485	1	Not Done	WT	WT	National Malaria Survey 2013	Cambodia	Sala Krau	Krong Pailin	12.970914	102.641487	YES
1486	1	Not Done	WT	WT	National Malaria Survey 2013	Cambodia	Sala Krau	Krong Pailin	12.970914	102.641487	YES
1487	1	Not Done	WT	WT	National Malaria Survey 2013	Cambodia	Sala Krau	Krong Pailin	12.970914	102.641487	YES
1488	1	Not Done	WT	WT	National Malaria Survey 2013	Cambodia	Sala Krau	Krong Pailin	12.970914	102.641487	YES
1489	1	Not Done	WT	WT	National Malaria Survey 2013	Cambodia	Sala Krau	Krong Pailin	12.970914	102.641487	YES
1490	1	Not Done	WT	WT	National Malaria Survey 2013	Cambodia	Sala Krau	Krong Pailin	12.970914	102.641487	YES
1491	1	Not Done	WT	WT	National Malaria Survey 2013	Cambodia	Sala Krau	Krong Pailin	12.970914	102.641487	YES
1492	1	Not Done	WT	WT	National Malaria Survey 2013	Cambodia	Sala Krau	Krong Pailin	12.970914	102.641487	YES
1493	1	Not Done	WT	WT	National Malaria Survey 2013	Cambodia	Sala Krau	Krong Pailin	12.970914	102.641487	YES
1494	1	Not Done	WT	WT	National Malaria Survey 2013	Cambodia	Sala Krau	Krong Pailin	12.970914	102.641487	YES
1495	1	Not Done	WT	WT	National Malaria Survey 2013	Cambodia	Sala Krau	Krong Pailin	12.970914	102.641487	YES
1496	1	Not Done	WT	WT	National Malaria Survey 2013	Cambodia	Sala Krau	Krong Pailin	12.970914	102.641487	YES
1497	1	Not Done	WT	WT	National Malaria Survey 2013	Cambodia	Sala Krau	Krong Pailin	12.970914	102.641487	YES
1498	1	Not Done	WT	WT	National Malaria Survey 2013	Cambodia	Sala Krau	Krong Pailin	12.970914	102.641487	YES
1499	1	Not Done	WT	WT	National Malaria Survey 2013	Cambodia	Sala Krau	Krong Pailin	12.970914	102.641487	YES
1500	1	Not Done	WT	WT	National Malaria Survey 2013	Cambodia	Sala Krau	Krong Pailin	12.970914	102.641487	YES
1501	1	Not Done	WT	WT	National Malaria Survey 2013	Cambodia	Sala Krau	Krong Pailin	12.970914	102.641487	YES
1502	1	Not Done	WT	WT	National Malaria Survey 2013	Cambodia	Sala Krau	Krong Pailin	12.970914	102.641487	YES
1503	1	Not Done	WT	WT	National Malaria Survey 2013	Cambodia	Sala Krau	Krong Pailin	12.970914	102.641487	YES
1504	1	Not Done	WT	WT	National Malaria Survey 2013	Cambodia	Sala Krau	Krong Pailin	12.970914	102.641487	YES
1505	1	Not Done	WT	WT	National Malaria Survey 2013	Cambodia	Sala Krau	Krong Pailin	12.970914	102.641487	YES
1506	1	Not Done	Viangchan	Hemizygote	National Malaria Survey 2013	Cambodia	Sala Krau	Krong Pailin	12.970914	102.641487	YES
1507	1	Not Done	Viangchan	Hemizygote	National Malaria Survey 2013	Cambodia	Sala Krau	Krong Pailin	12.970914	102.641487	YES
1508	1	Not Done	Viangchan	Hemizygote	National Malaria Survey 2013	Cambodia	Sala Krau	Krong Pailin	12.970914	102.641487	YES
1509	1	Not Done	Viangchan	Hemizygote	National Malaria Survey 2013	Cambodia	Sala Krau	Krong Pailin	12.970914	102.641487	YES
1510	1	Not Done	Viangchan	Hemizygote	National Malaria Survey 2013	Cambodia	Sala Krau	Krong Pailin	12.970914	102.641487	YES
1511	1	Not Done	Viangchan	Hemizygote	National Malaria Survey 2013	Cambodia	Sala Krau	Krong Pailin	12.970914	102.641487	YES
1512	1	Not Done	Viangchan	Hemizygote	National Malaria Survey 2013	Cambodia	Sala Krau	Krong Pailin	12.970914	102.641487	YES
1513	1	Not Done	WT	WT	National Malaria Survey 2013	Cambodia	Samlout	Battambang	12.642168	103.009538	YES
1514	1	Not Done	WT	WT	National Malaria Survey 2013	Cambodia	Samlout	Battambang	12.642168	103.009538	YES
1515	1	Not Done	WT	WT	National Malaria Survey 2013	Cambodia	Samlout	Battambang	12.642168	103.009538	YES
1516	1	Not Done	WT	WT	National Malaria Survey 2013	Cambodia	Samlout	Battambang	12.642168	103.009538	YES
1517	1	Not Done	WT	WT	National Malaria Survey 2013	Cambodia	Samlout	Battambang	12.642168	103.009538	YES
1518	1	Not Done	WT	WT	National Malaria Survey 2013	Cambodia	Samlout	Battambang	12.642168	103.009538	YES
1519	1	Not Done	WT	WT	National Malaria Survey 2013	Cambodia	Samlout	Battambang	12.642168	103.009538	YES
1520	1	Not Done	WT	WT	National Malaria Survey 2013	Cambodia	Samlout	Battambang	12.642168	103.009538	YES
1521	1	Not Done	WT	WT	National Malaria Survey 2013	Cambodia	Samlout	Battambang	12.642168	103.009538	YES
1522	1	Not Done	WT	WT	National Malaria Survey 2013	Cambodia	Samlout	Battambang	12.642168	103.009538	YES
1523	1	Not Done	WT	WT	National Malaria Survey 2013	Cambodia	Samlout	Battambang	12.642168	103.009538	YES
1524	1	Not Done	WT	WT	National Malaria Survey 2013	Cambodia	Samlout	Battambang	12.642168	103.009538	YES
1525	1	Not Done	WT	WT	National Malaria Survey 2013	Cambodia	Samlout	Battambang	12.642168	103.009538	YES
1526	1	Not Done	WT	WT	National Malaria Survey 2013	Cambodia	Samlout	Battambang	12.642168	103.009538	YES
1527	1	Not Done	WT	WT	National Malaria Survey 2013	Cambodia	Samlout	Battambang	12.642168	103.009538	YES
1528	1	Not Done	WT	WT	National Malaria Survey 2013	Cambodia	Samlout	Battambang	12.642168	103.009538	YES
1529	1	Not Done	WT	WT	National Malaria Survey 2013	Cambodia	Samlout	Battambang	12.642168	103.009538	YES
1530	1	Not Done	WT	WT	National Malaria Survey 2013	Cambodia	Samlout	Battambang	12.642168	103.009538	YES
1531	1	Not Done	WT	WT	National Malaria Survey 2013	Cambodia	Samlout	Battambang	12.642168	103.009538	YES
1532	1	Not Done	WT	WT	National Malaria Survey 2013	Cambodia	Samlout	Battambang	12.642168	103.009538	YES
1533	1	Not Done	WT	WT	National Malaria Survey 2013	Cambodia	Samlout	Battambang	12.642168	103.009538	YES
1534	1	Not Done	WT	WT	National Malaria Survey 2013	Cambodia	Samlout	Battambang	12.642168	103.009538	YES
1535	1	Not Done	WT	WT	National Malaria Survey 2013	Cambodia	Samlout	Battambang	12.642168	103.009538	YES
1536	1	Not Done	WT	WT	National Malaria Survey 2013	Cambodia	Samlout	Battambang	12.642168	103.009538	YES
1537	1	Not Done	WT	WT	National Malaria Survey 2013	Cambodia	Samlout	Battambang	12.642168	103.009538	YES
1538	1	Not Done	WT	WT	National Malaria Survey 2013	Cambodia	Samlout	Battambang	12.642168	103.009538	YES
1539	1	Not Done	WT	WT	National Malaria Survey 2013	Cambodia	Samlout	Battambang	12.642168	103.009538	YES
1540	1	Not Done	WT	WT	National Malaria Survey 2013	Cambodia	Samlout	Battambang	12.642168	103.009538	YES
1541	1	Not Done	WT	WT	National Malaria Survey 2013	Cambodia	Samlout	Battambang	12.642168	103.009538	YES
1542	1	Not Done	WT	WT	National Malaria Survey 2013	Cambodia	Samlout	Battambang	12.642168	103.009538	YES
1543	1	Not Done	Viangchan	Hemizygote	National Malaria Survey 2013	Cambodia	Samlout	Battambang	12.642168	103.009538	YES
1544	1	Not Done	Viangchan	Hemizygote	National Malaria Survey 2013	Cambodia	Samlout	Battambang	12.642168	103.009538	YES
1545	1	Not Done	Viangchan	Hemizygote	National Malaria Survey 2013	Cambodia	Samlout	Battambang	12.642168	103.009538	YES
1546	1	Not Done	Viangchan	Hemizygote	National Malaria Survey 2013	Cambodia	Samlout	Battambang	12.642168	103.009538	YES
1547	1	Not Done	Viangchan	Hemizygote	National Malaria Survey 2013	Cambodia	Samlout	Battambang	12.642168	103.009538	YES
1548	1	Not Done	WT	WT	National Malaria Survey 2013	Cambodia	Sampovloun	Banteay Meanchey	13.584767	102.959018	YES
1549	1	Not Done	WT	WT	National Malaria Survey 2013	Cambodia	Sampovloun	Banteay Meanchey	13.584767	102.959018	YES
1550	1	Not Done	WT	WT	National Malaria Survey 2013	Cambodia	Sampovloun	Banteay Meanchey	13.584767	102.959018	YES
1551	1	Not Done	WT	WT	National Malaria Survey 2013	Cambodia	Sampovloun	Banteay Meanchey	13.584767	102.959018	YES
1552	1	Not Done	WT	WT	National Malaria Survey 2013	Cambodia	Sampovloun	Banteay Meanchey	13.584767	102.959018	YES
1553	1	Not Done	WT	WT	National Malaria Survey 2013	Cambodia	Sampovloun	Banteay Meanchey	13.584767	102.959018	YES
1554	1	Not Done	WT	WT	National Malaria Survey 2013	Cambodia	Sampovloun	Banteay Meanchey	13.584767	102.959018	YES
1555	1	Not Done	WT	WT	National Malaria Survey 2013	Cambodia	Sampovloun	Banteay Meanchey	13.584767	102.959018	YES
1556	1	Not Done	WT	WT	National Malaria Survey 2013	Cambodia	Sampovloun	Banteay Meanchey	13.584767	102.959018	YES
1557	1	Not Done	WT	WT	National Malaria Survey 2013	Cambodia	Sampovloun	Banteay Meanchey	13.584767	102.959018	YES
1558	1	Not Done	WT	WT	National Malaria Survey 2013	Cambodia	Sampovloun	Banteay Meanchey	13.584767	102.959018	YES
1559	1	Not Done	WT	WT	National Malaria Survey 2013	Cambodia	Sampovloun	Banteay Meanchey	13.584767	102.959018	YES
1560	1	Not Done	WT	WT	National Malaria Survey 2013	Cambodia	Sampovloun	Banteay Meanchey	13.584767	102.959018	YES
1561	1	Not Done	WT	WT	National Malaria Survey 2013	Cambodia	Sampovloun	Banteay Meanchey	13.584767	102.959018	YES
1562	1	Not Done	WT	WT	National Malaria Survey 2013	Cambodia	Sampovloun	Banteay Meanchey	13.584767	102.959018	YES
1563	1	Not Done	WT	WT	National Malaria Survey 2013	Cambodia	Sampovloun	Banteay Meanchey	13.584767	102.959018	YES
1564	1	Not Done	WT	WT	National Malaria Survey 2013	Cambodia	Sampovloun	Banteay Meanchey	13.584767	102.959018	YES
1565	1	Not Done	WT	WT	National Malaria Survey 2013	Cambodia	Sampovloun	Banteay Meanchey	13.584767	102.959018	YES
1566	1	Not Done	WT	WT	National Malaria Survey 2013	Cambodia	Sampovloun	Banteay Meanchey	13.584767	102.959018	YES
1567	1	Not Done	WT	WT	National Malaria Survey 2013	Cambodia	Sampovloun	Banteay Meanchey	13.584767	102.959018	YES
1568	1	Not Done	WT	WT	National Malaria Survey 2013	Cambodia	Sampovloun	Banteay Meanchey	13.584767	102.959018	YES
1569	1	Not Done	WT	WT	National Malaria Survey 2013	Cambodia	Sampovloun	Banteay Meanchey	13.584767	102.959018	YES
1570	1	Not Done	WT	WT	National Malaria Survey 2013	Cambodia	Sampovloun	Banteay Meanchey	13.584767	102.959018	YES
1571	1	Not Done	WT	WT	National Malaria Survey 2013	Cambodia	Sampovloun	Banteay Meanchey	13.584767	102.959018	YES
1572	1	Not Done	WT	WT	National Malaria Survey 2013	Cambodia	Sampovloun	Banteay Meanchey	13.584767	102.959018	YES
1573	1	Not Done	WT	WT	National Malaria Survey 2013	Cambodia	Sampovloun	Banteay Meanchey	13.584767	102.959018	YES
1574	1	Not Done	WT	WT	National Malaria Survey 2013	Cambodia	Sampovloun	Banteay Meanchey	13.584767	102.959018	YES
1575	1	Not Done	WT	WT	National Malaria Survey 2013	Cambodia	Sampovloun	Banteay Meanchey	13.584767	102.959018	YES
1576	1	Not Done	WT	WT	National Malaria Survey 2013	Cambodia	Sampovloun	Banteay Meanchey	13.584767	102.959018	YES
1577	1	Not Done	WT	WT	National Malaria Survey 2013	Cambodia	Sampovloun	Banteay Meanchey	13.584767	102.959018	YES
1578	1	Not Done	Viangchan	Hemizygote	National Malaria Survey 2013	Cambodia	Sampovloun	Banteay Meanchey	13.584767	102.959018	YES
1579	1	Not Done	Viangchan	Hemizygote	National Malaria Survey 2013	Cambodia	Sampovloun	Banteay Meanchey	13.584767	102.959018	YES
1580	1	Not Done	Viangchan	Hemizygote	National Malaria Survey 2013	Cambodia	Sampovloun	Banteay Meanchey	13.584767	102.959018	YES
1581	1	Not Done	Mahidol	Hemizygote	National Malaria Survey 2013	Cambodia	Sampovloun	Banteay Meanchey	13.584767	102.959018	YES
1582	1	Not Done	WT	WT	National Malaria Survey 2013	Cambodia	Sandan	Kampong Thom	13.098011	105.240269	YES
1583	1	Not Done	WT	WT	National Malaria Survey 2013	Cambodia	Sandan	Kampong Thom	13.098011	105.240269	YES
1584	1	Not Done	WT	WT	National Malaria Survey 2013	Cambodia	Sandan	Kampong Thom	13.098011	105.240269	YES
1585	1	Not Done	WT	WT	National Malaria Survey 2013	Cambodia	Sandan	Kampong Thom	13.098011	105.240269	YES
1586	1	Not Done	WT	WT	National Malaria Survey 2013	Cambodia	Sandan	Kampong Thom	13.098011	105.240269	YES
1587	1	Not Done	WT	WT	National Malaria Survey 2013	Cambodia	Sandan	Kampong Thom	13.098011	105.240269	YES
1588	1	Not Done	WT	WT	National Malaria Survey 2013	Cambodia	Sandan	Kampong Thom	13.098011	105.240269	YES
1589	1	Not Done	WT	WT	National Malaria Survey 2013	Cambodia	Sandan	Kampong Thom	13.098011	105.240269	YES
1590	1	Not Done	WT	WT	National Malaria Survey 2013	Cambodia	Sandan	Kampong Thom	13.098011	105.240269	YES
1591	1	Not Done	WT	WT	National Malaria Survey 2013	Cambodia	Sandan	Kampong Thom	13.098011	105.240269	YES
1592	1	Not Done	WT	WT	National Malaria Survey 2013	Cambodia	Sandan	Kampong Thom	13.098011	105.240269	YES
1593	1	Not Done	WT	WT	National Malaria Survey 2013	Cambodia	Sandan	Kampong Thom	13.098011	105.240269	YES
1594	1	Not Done	WT	WT	National Malaria Survey 2013	Cambodia	Sandan	Kampong Thom	13.098011	105.240269	YES
1595	1	Not Done	WT	WT	National Malaria Survey 2013	Cambodia	Sandan	Kampong Thom	13.098011	105.240269	YES
1596	1	Not Done	WT	WT	National Malaria Survey 2013	Cambodia	Sandan	Kampong Thom	13.098011	105.240269	YES
1597	1	Not Done	WT	WT	National Malaria Survey 2013	Cambodia	Sandan	Kampong Thom	13.098011	105.240269	YES
1598	1	Not Done	WT	WT	National Malaria Survey 2013	Cambodia	Sandan	Kampong Thom	13.098011	105.240269	YES
1599	1	Not Done	WT	WT	National Malaria Survey 2013	Cambodia	Sandan	Kampong Thom	13.098011	105.240269	YES
1600	1	Not Done	Viangchan	Hemizygote	National Malaria Survey 2013	Cambodia	Sandan	Kampong Thom	13.098011	105.240269	YES
1601	1	Not Done	Viangchan	Hemizygote	National Malaria Survey 2013	Cambodia	Sandan	Kampong Thom	13.098011	105.240269	YES
1602	1	Not Done	Viangchan	Hemizygote	National Malaria Survey 2013	Cambodia	Sandan	Kampong Thom	13.098011	105.240269	YES
1603	1	Not Done	Viangchan	Hemizygote	National Malaria Survey 2013	Cambodia	Sandan	Kampong Thom	13.098011	105.240269	YES
1604	1	Not Done	Viangchan	Hemizygote	National Malaria Survey 2013	Cambodia	Sandan	Kampong Thom	13.098011	105.240269	YES
1605	1	Not Done	WT	WT	National Malaria Survey 2013	Cambodia	Sang Khomthmei	Preah Vihear	13.618567	104.926116	YES
1606	1	Not Done	WT	WT	National Malaria Survey 2013	Cambodia	Sang Khomthmei	Preah Vihear	13.618567	104.926116	YES
1607	1	Not Done	WT	WT	National Malaria Survey 2013	Cambodia	Sang Khomthmei	Preah Vihear	13.618567	104.926116	YES
1608	1	Not Done	WT	WT	National Malaria Survey 2013	Cambodia	Sang Khomthmei	Preah Vihear	13.618567	104.926116	YES
1609	1	Not Done	WT	WT	National Malaria Survey 2013	Cambodia	Sang Khomthmei	Preah Vihear	13.618567	104.926116	YES
1610	1	Not Done	WT	WT	National Malaria Survey 2013	Cambodia	Sang Khomthmei	Preah Vihear	13.618567	104.926116	YES
1611	1	Not Done	WT	WT	National Malaria Survey 2013	Cambodia	Sang Khomthmei	Preah Vihear	13.618567	104.926116	YES
1612	1	Not Done	WT	WT	National Malaria Survey 2013	Cambodia	Sang Khomthmei	Preah Vihear	13.618567	104.926116	YES
1613	1	Not Done	WT	WT	National Malaria Survey 2013	Cambodia	Sang Khomthmei	Preah Vihear	13.618567	104.926116	YES
1614	1	Not Done	WT	WT	National Malaria Survey 2013	Cambodia	Sang Khomthmei	Preah Vihear	13.618567	104.926116	YES
1615	1	Not Done	WT	WT	National Malaria Survey 2013	Cambodia	Sang Khomthmei	Preah Vihear	13.618567	104.926116	YES
1616	1	Not Done	WT	WT	National Malaria Survey 2013	Cambodia	Sang Khomthmei	Preah Vihear	13.618567	104.926116	YES
1617	1	Not Done	WT	WT	National Malaria Survey 2013	Cambodia	Sang Khomthmei	Preah Vihear	13.618567	104.926116	YES
1618	1	Not Done	WT	WT	National Malaria Survey 2013	Cambodia	Sang Khomthmei	Preah Vihear	13.618567	104.926116	YES
1619	1	Not Done	WT	WT	National Malaria Survey 2013	Cambodia	Sang Khomthmei	Preah Vihear	13.618567	104.926116	YES
1620	1	Not Done	WT	WT	National Malaria Survey 2013	Cambodia	Sang Khomthmei	Preah Vihear	13.618567	104.926116	YES
1621	1	Not Done	WT	WT	National Malaria Survey 2013	Cambodia	Sang Khomthmei	Preah Vihear	13.618567	104.926116	YES
1622	1	Not Done	WT	WT	National Malaria Survey 2013	Cambodia	Sang Khomthmei	Preah Vihear	13.618567	104.926116	YES
1623	1	Not Done	WT	WT	National Malaria Survey 2013	Cambodia	Sang Khomthmei	Preah Vihear	13.618567	104.926116	YES
1624	1	Not Done	WT	WT	National Malaria Survey 2013	Cambodia	Sang Khomthmei	Preah Vihear	13.618567	104.926116	YES
1625	1	Not Done	Viangchan	Hemizygote	National Malaria Survey 2013	Cambodia	Sang Khomthmei	Preah Vihear	13.618567	104.926116	YES
1626	1	Not Done	Viangchan	Hemizygote	National Malaria Survey 2013	Cambodia	Sang Khomthmei	Preah Vihear	13.618567	104.926116	YES
1627	1	Not Done	Viangchan	Hemizygote	National Malaria Survey 2013	Cambodia	Sang Khomthmei	Preah Vihear	13.618567	104.926116	YES
1628	1	Not Done	Viangchan	Hemizygote	National Malaria Survey 2013	Cambodia	Sang Khomthmei	Preah Vihear	13.618567	104.926116	YES
1629	1	Not Done	Viangchan	Hemizygote	National Malaria Survey 2013	Cambodia	Sang Khomthmei	Preah Vihear	13.618567	104.926116	YES
1630	1	Not Done	Viangchan	Hemizygote	National Malaria Survey 2013	Cambodia	Sang Khomthmei	Preah Vihear	13.618567	104.926116	YES
1631	1	Not Done	Viangchan	Hemizygote	National Malaria Survey 2013	Cambodia	Sang Khomthmei	Preah Vihear	13.618567	104.926116	YES
1632	1	Not Done	Viangchan	Hemizygote	National Malaria Survey 2013	Cambodia	Sang Khomthmei	Preah Vihear	13.618567	104.926116	YES
1633	1	Not Done	Viangchan	Hemizygote	National Malaria Survey 2013	Cambodia	Sang Khomthmei	Preah Vihear	13.618567	104.926116	YES
1634	1	Not Done	WT	WT	National Malaria Survey 2013	Cambodia	Santuk	Kampong Thom	12.630442	105.345127	YES
1635	1	Not Done	WT	WT	National Malaria Survey 2013	Cambodia	Santuk	Kampong Thom	12.630442	105.345127	YES
1636	1	Not Done	WT	WT	National Malaria Survey 2013	Cambodia	Santuk	Kampong Thom	12.630442	105.345127	YES
1637	1	Not Done	WT	WT	National Malaria Survey 2013	Cambodia	Santuk	Kampong Thom	12.630442	105.345127	YES
1638	1	Not Done	WT	WT	National Malaria Survey 2013	Cambodia	Santuk	Kampong Thom	12.630442	105.345127	YES
1639	1	Not Done	WT	WT	National Malaria Survey 2013	Cambodia	Santuk	Kampong Thom	12.630442	105.345127	YES
1640	1	Not Done	WT	WT	National Malaria Survey 2013	Cambodia	Santuk	Kampong Thom	12.630442	105.345127	YES
1641	1	Not Done	WT	WT	National Malaria Survey 2013	Cambodia	Santuk	Kampong Thom	12.630442	105.345127	YES
1642	1	Not Done	WT	WT	National Malaria Survey 2013	Cambodia	Santuk	Kampong Thom	12.630442	105.345127	YES
1643	1	Not Done	WT	WT	National Malaria Survey 2013	Cambodia	Santuk	Kampong Thom	12.630442	105.345127	YES
1644	1	Not Done	WT	WT	National Malaria Survey 2013	Cambodia	Santuk	Kampong Thom	12.630442	105.345127	YES
1645	1	Not Done	WT	WT	National Malaria Survey 2013	Cambodia	Santuk	Kampong Thom	12.630442	105.345127	YES
1646	1	Not Done	WT	WT	National Malaria Survey 2013	Cambodia	Santuk	Kampong Thom	12.630442	105.345127	YES
1647	1	Not Done	WT	WT	National Malaria Survey 2013	Cambodia	Santuk	Kampong Thom	12.630442	105.345127	YES
1648	1	Not Done	WT	WT	National Malaria Survey 2013	Cambodia	Santuk	Kampong Thom	12.630442	105.345127	YES
1649	1	Not Done	WT	WT	National Malaria Survey 2013	Cambodia	Santuk	Kampong Thom	12.630442	105.345127	YES
1650	1	Not Done	WT	WT	National Malaria Survey 2013	Cambodia	Santuk	Kampong Thom	12.630442	105.345127	YES
1651	1	Not Done	WT	WT	National Malaria Survey 2013	Cambodia	Santuk	Kampong Thom	12.630442	105.345127	YES
1652	1	Not Done	WT	WT	National Malaria Survey 2013	Cambodia	Santuk	Kampong Thom	12.630442	105.345127	YES
1653	1	Not Done	WT	WT	National Malaria Survey 2013	Cambodia	Santuk	Kampong Thom	12.64003	104.980789	YES
1654	1	Not Done	WT	WT	National Malaria Survey 2013	Cambodia	Santuk	Kampong Thom	12.64003	104.980789	YES
1655	1	Not Done	WT	WT	National Malaria Survey 2013	Cambodia	Santuk	Kampong Thom	12.64003	104.980789	YES
1656	1	Not Done	WT	WT	National Malaria Survey 2013	Cambodia	Santuk	Kampong Thom	12.64003	104.980789	YES
1657	1	Not Done	WT	WT	National Malaria Survey 2013	Cambodia	Santuk	Kampong Thom	12.64003	104.980789	YES
1658	1	Not Done	WT	WT	National Malaria Survey 2013	Cambodia	Santuk	Kampong Thom	12.64003	104.980789	YES
1659	1	Not Done	WT	WT	National Malaria Survey 2013	Cambodia	Santuk	Kampong Thom	12.64003	104.980789	YES
1660	1	Not Done	WT	WT	National Malaria Survey 2013	Cambodia	Santuk	Kampong Thom	12.64003	104.980789	YES
1661	1	Not Done	WT	WT	National Malaria Survey 2013	Cambodia	Santuk	Kampong Thom	12.64003	104.980789	YES
1662	1	Not Done	WT	WT	National Malaria Survey 2013	Cambodia	Santuk	Kampong Thom	12.64003	104.980789	YES
1663	1	Not Done	WT	WT	National Malaria Survey 2013	Cambodia	Santuk	Kampong Thom	12.64003	104.980789	YES
1664	1	Not Done	WT	WT	National Malaria Survey 2013	Cambodia	Santuk	Kampong Thom	12.64003	104.980789	YES
1665	1	Not Done	WT	WT	National Malaria Survey 2013	Cambodia	Santuk	Kampong Thom	12.64003	104.980789	YES
1666	1	Not Done	WT	WT	National Malaria Survey 2013	Cambodia	Santuk	Kampong Thom	12.64003	104.980789	YES
1667	1	Not Done	WT	WT	National Malaria Survey 2013	Cambodia	Santuk	Kampong Thom	12.64003	104.980789	YES
1668	1	Not Done	WT	WT	National Malaria Survey 2013	Cambodia	Santuk	Kampong Thom	12.64003	104.980789	YES
1669	1	Not Done	WT	WT	National Malaria Survey 2013	Cambodia	Santuk	Kampong Thom	12.64003	104.980789	YES
1670	1	Not Done	WT	WT	National Malaria Survey 2013	Cambodia	Santuk	Kampong Thom	12.64003	104.980789	YES
1671	1	Not Done	WT	WT	National Malaria Survey 2013	Cambodia	Santuk	Kampong Thom	12.64003	104.980789	YES
1672	1	Not Done	WT	WT	National Malaria Survey 2013	Cambodia	Santuk	Kampong Thom	12.64003	104.980789	YES
1673	1	Not Done	WT	WT	National Malaria Survey 2013	Cambodia	Santuk	Kampong Thom	12.64003	104.980789	YES
1674	1	Not Done	Viangchan	Hemizygote	National Malaria Survey 2013	Cambodia	Santuk	Kampong Thom	12.630442	105.345127	YES
1675	1	Not Done	Viangchan	Hemizygote	National Malaria Survey 2013	Cambodia	Santuk	Kampong Thom	12.630442	105.345127	YES
1676	1	Not Done	Viangchan	Hemizygote	National Malaria Survey 2013	Cambodia	Santuk	Kampong Thom	12.630442	105.345127	YES
1677	1	Not Done	Viangchan	Hemizygote	National Malaria Survey 2013	Cambodia	Santuk	Kampong Thom	12.630442	105.345127	YES
1678	1	Not Done	Viangchan	Hemizygote	National Malaria Survey 2013	Cambodia	Santuk	Kampong Thom	12.630442	105.345127	YES
1679	1	Not Done	Viangchan	Hemizygote	National Malaria Survey 2013	Cambodia	Santuk	Kampong Thom	12.630442	105.345127	YES
1680	1	Not Done	Viangchan	Hemizygote	National Malaria Survey 2013	Cambodia	Santuk	Kampong Thom	12.630442	105.345127	YES
1681	1	Not Done	Viangchan	Hemizygote	National Malaria Survey 2013	Cambodia	Santuk	Kampong Thom	12.64003	104.980789	YES
1682	1	Not Done	Viangchan	Hemizygote	National Malaria Survey 2013	Cambodia	Santuk	Kampong Thom	12.64003	104.980789	YES
1683	1	Not Done	Viangchan	Hemizygote	National Malaria Survey 2013	Cambodia	Santuk	Kampong Thom	12.64003	104.980789	YES
1684	1	Not Done	Viangchan	Hemizygote	National Malaria Survey 2013	Cambodia	Santuk	Kampong Thom	12.64003	104.980789	YES
1685	1	Not Done	Viangchan	Hemizygote	National Malaria Survey 2013	Cambodia	Santuk	Kampong Thom	12.64003	104.980789	YES
1686	1	Not Done	Viangchan	Hemizygote	National Malaria Survey 2013	Cambodia	Santuk	Kampong Thom	12.64003	104.980789	YES
1687	1	Not Done	WT	WT	National Malaria Survey 2013	Cambodia	Sesan	Steung Treng	13.458379	106.146628	YES
1688	1	Not Done	WT	WT	National Malaria Survey 2013	Cambodia	Sesan	Steung Treng	13.458379	106.146628	YES
1689	1	Not Done	WT	WT	National Malaria Survey 2013	Cambodia	Sesan	Steung Treng	13.458379	106.146628	YES
1690	1	Not Done	WT	WT	National Malaria Survey 2013	Cambodia	Sesan	Steung Treng	13.458379	106.146628	YES
1691	1	Not Done	WT	WT	National Malaria Survey 2013	Cambodia	Sesan	Steung Treng	13.458379	106.146628	YES
1692	1	Not Done	WT	WT	National Malaria Survey 2013	Cambodia	Sesan	Steung Treng	13.458379	106.146628	YES
1693	1	Not Done	WT	WT	National Malaria Survey 2013	Cambodia	Sesan	Steung Treng	13.458379	106.146628	YES
1694	1	Not Done	WT	WT	National Malaria Survey 2013	Cambodia	Sesan	Steung Treng	13.458379	106.146628	YES
1695	1	Not Done	WT	WT	National Malaria Survey 2013	Cambodia	Sesan	Steung Treng	13.458379	106.146628	YES
1696	1	Not Done	WT	WT	National Malaria Survey 2013	Cambodia	Sesan	Steung Treng	13.458379	106.146628	YES
1697	1	Not Done	WT	WT	National Malaria Survey 2013	Cambodia	Sesan	Steung Treng	13.458379	106.146628	YES
1698	1	Not Done	WT	WT	National Malaria Survey 2013	Cambodia	Sesan	Steung Treng	13.458379	106.146628	YES
1699	1	Not Done	WT	WT	National Malaria Survey 2013	Cambodia	Sesan	Steung Treng	13.458379	106.146628	YES
1700	1	Not Done	WT	WT	National Malaria Survey 2013	Cambodia	Sesan	Steung Treng	13.458379	106.146628	YES
1701	1	Not Done	WT	WT	National Malaria Survey 2013	Cambodia	Sesan	Steung Treng	13.458379	106.146628	YES
1702	1	Not Done	WT	WT	National Malaria Survey 2013	Cambodia	Sesan	Steung Treng	13.458379	106.146628	YES
1703	1	Not Done	WT	WT	National Malaria Survey 2013	Cambodia	Sesan	Steung Treng	13.458379	106.146628	YES
1704	1	Not Done	WT	WT	National Malaria Survey 2013	Cambodia	Sesan	Steung Treng	13.458379	106.146628	YES
1705	1	Not Done	WT	WT	National Malaria Survey 2013	Cambodia	Sesan	Steung Treng	13.458379	106.146628	YES
1706	1	Not Done	WT	WT	National Malaria Survey 2013	Cambodia	Siem Pang	Steung Treng	13.950688	106.269534	YES
1707	1	Not Done	WT	WT	National Malaria Survey 2013	Cambodia	Siem Pang	Steung Treng	13.950688	106.269534	YES
1708	1	Not Done	WT	WT	National Malaria Survey 2013	Cambodia	Siem Pang	Steung Treng	13.950688	106.269534	YES
1709	1	Not Done	WT	WT	National Malaria Survey 2013	Cambodia	Siem Pang	Steung Treng	13.950688	106.269534	YES
1710	1	Not Done	WT	WT	National Malaria Survey 2013	Cambodia	Siem Pang	Steung Treng	13.950688	106.269534	YES
1711	1	Not Done	WT	WT	National Malaria Survey 2013	Cambodia	Siem Pang	Steung Treng	13.950688	106.269534	YES
1712	1	Not Done	WT	WT	National Malaria Survey 2013	Cambodia	Siem Pang	Steung Treng	13.950688	106.269534	YES
1713	1	Not Done	WT	WT	National Malaria Survey 2013	Cambodia	Siem Pang	Steung Treng	13.950688	106.269534	YES
1714	1	Not Done	WT	WT	National Malaria Survey 2013	Cambodia	Siem Pang	Steung Treng	13.950688	106.269534	YES
1715	1	Not Done	WT	WT	National Malaria Survey 2013	Cambodia	Siem Pang	Steung Treng	13.950688	106.269534	YES
1716	1	Not Done	WT	WT	National Malaria Survey 2013	Cambodia	Siem Pang	Steung Treng	13.950688	106.269534	YES
1717	1	Not Done	WT	WT	National Malaria Survey 2013	Cambodia	Siem Pang	Steung Treng	13.950688	106.269534	YES
1718	1	Not Done	WT	WT	National Malaria Survey 2013	Cambodia	Siem Pang	Steung Treng	13.950688	106.269534	YES
1719	1	Not Done	WT	WT	National Malaria Survey 2013	Cambodia	Siem Pang	Steung Treng	13.950688	106.269534	YES
1720	1	Not Done	WT	WT	National Malaria Survey 2013	Cambodia	Siem Pang	Steung Treng	13.950688	106.269534	YES
1721	1	Not Done	Viangchan	Hemizygote	National Malaria Survey 2013	Cambodia	Siem Pang	Steung Treng	13.950688	106.269534	YES
1722	1	Not Done	Viangchan	Hemizygote	National Malaria Survey 2013	Cambodia	Siem Pang	Steung Treng	13.950688	106.269534	YES
1723	1	Not Done	Viangchan	Hemizygote	National Malaria Survey 2013	Cambodia	Siem Pang	Steung Treng	13.950688	106.269534	YES
1724	1	Not Done	WT	WT	National Malaria Survey 2013	Cambodia	Smach Meanchey	Koh Kong	11.545131	103.064104	YES
1725	1	Not Done	WT	WT	National Malaria Survey 2013	Cambodia	Smach Meanchey	Koh Kong	11.545131	103.064104	YES
1726	1	Not Done	WT	WT	National Malaria Survey 2013	Cambodia	Smach Meanchey	Koh Kong	11.545131	103.064104	YES
1727	1	Not Done	WT	WT	National Malaria Survey 2013	Cambodia	Smach Meanchey	Koh Kong	11.545131	103.064104	YES
1728	1	Not Done	WT	WT	National Malaria Survey 2013	Cambodia	Smach Meanchey	Koh Kong	11.545131	103.064104	YES
1729	1	Not Done	WT	WT	National Malaria Survey 2013	Cambodia	Smach Meanchey	Koh Kong	11.545131	103.064104	YES
1730	1	Not Done	WT	WT	National Malaria Survey 2013	Cambodia	Smach Meanchey	Koh Kong	11.545131	103.064104	YES
1731	1	Not Done	WT	WT	National Malaria Survey 2013	Cambodia	Smach Meanchey	Koh Kong	11.545131	103.064104	YES
1732	1	Not Done	WT	WT	National Malaria Survey 2013	Cambodia	Smach Meanchey	Koh Kong	11.545131	103.064104	YES
1733	1	Not Done	WT	WT	National Malaria Survey 2013	Cambodia	Smach Meanchey	Koh Kong	11.545131	103.064104	YES
1734	1	Not Done	WT	WT	National Malaria Survey 2013	Cambodia	Smach Meanchey	Koh Kong	11.545131	103.064104	YES
1735	1	Not Done	WT	WT	National Malaria Survey 2013	Cambodia	Smach Meanchey	Koh Kong	11.545131	103.064104	YES
1736	1	Not Done	WT	WT	National Malaria Survey 2013	Cambodia	Smach Meanchey	Koh Kong	11.545131	103.064104	YES
1737	1	Not Done	Viangchan	Hemizygote	National Malaria Survey 2013	Cambodia	Smach Meanchey	Koh Kong	11.545131	103.064104	YES
1738	1	Not Done	Viangchan	Hemizygote	National Malaria Survey 2013	Cambodia	Smach Meanchey	Koh Kong	11.545131	103.064104	YES
1739	1	Not Done	Viangchan	Hemizygote	National Malaria Survey 2013	Cambodia	Smach Meanchey	Koh Kong	11.545131	103.064104	YES
1740	1	Not Done	Viangchan	Hemizygote	National Malaria Survey 2013	Cambodia	Smach Meanchey	Koh Kong	11.545131	103.064104	YES
1741	1	Not Done	Viangchan	Hemizygote	National Malaria Survey 2013	Cambodia	Smach Meanchey	Koh Kong	11.545131	103.064104	YES
1742	1	Not Done	Viangchan	Hemizygote	National Malaria Survey 2013	Cambodia	Smach Meanchey	Koh Kong	11.545131	103.064104	YES
1743	1	Not Done	WT	WT	National Malaria Survey 2013	Cambodia	Snoul	Kratie	12.257061	106.545964	YES
1744	1	Not Done	WT	WT	National Malaria Survey 2013	Cambodia	Snoul	Kratie	12.257061	106.545964	YES
1745	1	Not Done	WT	WT	National Malaria Survey 2013	Cambodia	Snoul	Kratie	12.257061	106.545964	YES
1746	1	Not Done	WT	WT	National Malaria Survey 2013	Cambodia	Snoul	Kratie	12.257061	106.545964	YES
1747	1	Not Done	WT	WT	National Malaria Survey 2013	Cambodia	Snoul	Kratie	12.257061	106.545964	YES
1748	1	Not Done	WT	WT	National Malaria Survey 2013	Cambodia	Snoul	Kratie	12.257061	106.545964	YES
1749	1	Not Done	WT	WT	National Malaria Survey 2013	Cambodia	Snoul	Kratie	12.257061	106.545964	YES
1750	1	Not Done	WT	WT	National Malaria Survey 2013	Cambodia	Snoul	Kratie	12.257061	106.545964	YES
1751	1	Not Done	WT	WT	National Malaria Survey 2013	Cambodia	Snoul	Kratie	12.257061	106.545964	YES
1752	1	Not Done	WT	WT	National Malaria Survey 2013	Cambodia	Snoul	Kratie	12.257061	106.545964	YES
1753	1	Not Done	WT	WT	National Malaria Survey 2013	Cambodia	Snoul	Kratie	12.257061	106.545964	YES
1754	1	Not Done	WT	WT	National Malaria Survey 2013	Cambodia	Snoul	Kratie	12.257061	106.545964	YES
1755	1	Not Done	WT	WT	National Malaria Survey 2013	Cambodia	Snoul	Kratie	12.257061	106.545964	YES
1756	1	Not Done	WT	WT	National Malaria Survey 2013	Cambodia	Snoul	Kratie	12.257061	106.545964	YES
1757	1	Not Done	WT	WT	National Malaria Survey 2013	Cambodia	Snoul	Kratie	12.257061	106.545964	YES
1758	1	Not Done	WT	WT	National Malaria Survey 2013	Cambodia	Snoul	Kratie	12.257061	106.545964	YES
1759	1	Not Done	WT	WT	National Malaria Survey 2013	Cambodia	Snoul	Kratie	12.032855	106.594029	YES
1760	1	Not Done	WT	WT	National Malaria Survey 2013	Cambodia	Snoul	Kratie	12.032855	106.594029	YES
1761	1	Not Done	WT	WT	National Malaria Survey 2013	Cambodia	Snoul	Kratie	12.032855	106.594029	YES
1762	1	Not Done	WT	WT	National Malaria Survey 2013	Cambodia	Snoul	Kratie	12.032855	106.594029	YES
1763	1	Not Done	WT	WT	National Malaria Survey 2013	Cambodia	Snoul	Kratie	12.032855	106.594029	YES
1764	1	Not Done	WT	WT	National Malaria Survey 2013	Cambodia	Snoul	Kratie	12.032855	106.594029	YES
1765	1	Not Done	WT	WT	National Malaria Survey 2013	Cambodia	Snoul	Kratie	12.032855	106.594029	YES
1766	1	Not Done	WT	WT	National Malaria Survey 2013	Cambodia	Snoul	Kratie	12.032855	106.594029	YES
1767	1	Not Done	WT	WT	National Malaria Survey 2013	Cambodia	Snoul	Kratie	12.032855	106.594029	YES
1768	1	Not Done	WT	WT	National Malaria Survey 2013	Cambodia	Snoul	Kratie	12.032855	106.594029	YES
1769	1	Not Done	WT	WT	National Malaria Survey 2013	Cambodia	Snoul	Kratie	12.032855	106.594029	YES
1770	1	Not Done	Viangchan	Hemizygote	National Malaria Survey 2013	Cambodia	Snoul	Kratie	12.257061	106.545964	YES
1771	1	Not Done	Viangchan	Hemizygote	National Malaria Survey 2013	Cambodia	Snoul	Kratie	12.257061	106.545964	YES
1772	1	Not Done	Viangchan	Hemizygote	National Malaria Survey 2013	Cambodia	Snoul	Kratie	12.257061	106.545964	YES
1773	1	Not Done	Viangchan	Hemizygote	National Malaria Survey 2013	Cambodia	Snoul	Kratie	12.257061	106.545964	YES
1774	1	Not Done	Viangchan	Hemizygote	National Malaria Survey 2013	Cambodia	Snoul	Kratie	12.032855	106.594029	YES
1775	1	Not Done	Viangchan	Hemizygote	National Malaria Survey 2013	Cambodia	Snoul	Kratie	12.032855	106.594029	YES
1776	1	Not Done	Viangchan	Hemizygote	National Malaria Survey 2013	Cambodia	Snoul	Kratie	12.032855	106.594029	YES
1777	1	Not Done	Viangchan	Hemizygote	National Malaria Survey 2013	Cambodia	Snoul	Kratie	12.032855	106.594029	YES
1778	1	Not Done	WT	WT	National Malaria Survey 2013	Cambodia	Sot Nikum	Siem Reap	13.348046	104.103369	YES
1779	1	Not Done	WT	WT	National Malaria Survey 2013	Cambodia	Sot Nikum	Siem Reap	13.348046	104.103369	YES
1780	1	Not Done	WT	WT	National Malaria Survey 2013	Cambodia	Sot Nikum	Siem Reap	13.348046	104.103369	YES
1781	1	Not Done	WT	WT	National Malaria Survey 2013	Cambodia	Sot Nikum	Siem Reap	13.348046	104.103369	YES
1782	1	Not Done	WT	WT	National Malaria Survey 2013	Cambodia	Sot Nikum	Siem Reap	13.348046	104.103369	YES
1783	1	Not Done	WT	WT	National Malaria Survey 2013	Cambodia	Sot Nikum	Siem Reap	13.348046	104.103369	YES
1784	1	Not Done	WT	WT	National Malaria Survey 2013	Cambodia	Sot Nikum	Siem Reap	13.348046	104.103369	YES
1785	1	Not Done	WT	WT	National Malaria Survey 2013	Cambodia	Sot Nikum	Siem Reap	13.348046	104.103369	YES
1786	1	Not Done	WT	WT	National Malaria Survey 2013	Cambodia	Sot Nikum	Siem Reap	13.348046	104.103369	YES
1787	1	Not Done	WT	WT	National Malaria Survey 2013	Cambodia	Sot Nikum	Siem Reap	13.348046	104.103369	YES
1788	1	Not Done	WT	WT	National Malaria Survey 2013	Cambodia	Sot Nikum	Siem Reap	13.348046	104.103369	YES
1789	1	Not Done	WT	WT	National Malaria Survey 2013	Cambodia	Sot Nikum	Siem Reap	13.348046	104.103369	YES
1790	1	Not Done	WT	WT	National Malaria Survey 2013	Cambodia	Sot Nikum	Siem Reap	13.348046	104.103369	YES
1791	1	Not Done	WT	WT	National Malaria Survey 2013	Cambodia	Sot Nikum	Siem Reap	13.348046	104.103369	YES
1792	1	Not Done	WT	WT	National Malaria Survey 2013	Cambodia	Sot Nikum	Siem Reap	13.348046	104.103369	YES
1793	1	Not Done	WT	WT	National Malaria Survey 2013	Cambodia	Sot Nikum	Siem Reap	13.348046	104.103369	YES
1794	1	Not Done	WT	WT	National Malaria Survey 2013	Cambodia	Sot Nikum	Siem Reap	13.348046	104.103369	YES
1795	1	Not Done	WT	WT	National Malaria Survey 2013	Cambodia	Sot Nikum	Siem Reap	13.348046	104.103369	YES
1796	1	Not Done	WT	WT	National Malaria Survey 2013	Cambodia	Sot Nikum	Siem Reap	13.348046	104.103369	YES
1797	1	Not Done	Viangchan	Hemizygote	National Malaria Survey 2013	Cambodia	Sot Nikum	Siem Reap	13.348046	104.103369	YES
1798	1	Not Done	Viangchan	Hemizygote	National Malaria Survey 2013	Cambodia	Sot Nikum	Siem Reap	13.348046	104.103369	YES
1799	1	Not Done	Viangchan	Hemizygote	National Malaria Survey 2013	Cambodia	Sot Nikum	Siem Reap	13.348046	104.103369	YES
1800	1	Not Done	Viangchan	Hemizygote	National Malaria Survey 2013	Cambodia	Sot Nikum	Siem Reap	13.348046	104.103369	YES
1801	1	Not Done	Viangchan	Hemizygote	National Malaria Survey 2013	Cambodia	Sot Nikum	Siem Reap	13.348046	104.103369	YES
1802	1	Not Done	Viangchan	Hemizygote	National Malaria Survey 2013	Cambodia	Sot Nikum	Siem Reap	13.348046	104.103369	YES
1803	1	Not Done	Viangchan	Hemizygote	National Malaria Survey 2013	Cambodia	Sot Nikum	Siem Reap	13.348046	104.103369	YES
1804	1	Not Done	Mediterranean	Hemizygote	National Malaria Survey 2013	Cambodia	Sot Nikum	Siem Reap	13.348046	104.103369	YES
1805	1	Not Done	WT	WT	National Malaria Survey 2013	Cambodia	Srae Ambel	Koh Kong	11.128173	103.621189	YES
1806	1	Not Done	WT	WT	National Malaria Survey 2013	Cambodia	Srae Ambel	Koh Kong	11.128173	103.621189	YES
1807	1	Not Done	WT	WT	National Malaria Survey 2013	Cambodia	Srae Ambel	Koh Kong	11.128173	103.621189	YES
1808	1	Not Done	WT	WT	National Malaria Survey 2013	Cambodia	Srae Ambel	Koh Kong	11.128173	103.621189	YES
1809	1	Not Done	WT	WT	National Malaria Survey 2013	Cambodia	Srae Ambel	Koh Kong	11.128173	103.621189	YES
1810	1	Not Done	WT	WT	National Malaria Survey 2013	Cambodia	Srae Ambel	Koh Kong	11.128173	103.621189	YES
1811	1	Not Done	WT	WT	National Malaria Survey 2013	Cambodia	Srae Ambel	Koh Kong	11.128173	103.621189	YES
1812	1	Not Done	WT	WT	National Malaria Survey 2013	Cambodia	Srae Ambel	Koh Kong	11.128173	103.621189	YES
1813	1	Not Done	WT	WT	National Malaria Survey 2013	Cambodia	Srae Ambel	Koh Kong	11.128173	103.621189	YES
1814	1	Not Done	WT	WT	National Malaria Survey 2013	Cambodia	Srae Ambel	Koh Kong	11.128173	103.621189	YES
1815	1	Not Done	WT	WT	National Malaria Survey 2013	Cambodia	Srae Ambel	Koh Kong	11.128173	103.621189	YES
1816	1	Not Done	WT	WT	National Malaria Survey 2013	Cambodia	Srae Ambel	Koh Kong	11.128173	103.621189	YES
1817	1	Not Done	WT	WT	National Malaria Survey 2013	Cambodia	Srae Ambel	Koh Kong	11.128173	103.621189	YES
1818	1	Not Done	WT	WT	National Malaria Survey 2013	Cambodia	Srae Ambel	Koh Kong	11.128173	103.621189	YES
1819	1	Not Done	WT	WT	National Malaria Survey 2013	Cambodia	Srae Ambel	Koh Kong	11.128173	103.621189	YES
1820	1	Not Done	WT	WT	National Malaria Survey 2013	Cambodia	Srae Ambel	Koh Kong	11.128173	103.621189	YES
1821	1	Not Done	WT	WT	National Malaria Survey 2013	Cambodia	Srae Ambel	Koh Kong	11.128173	103.621189	YES
1822	1	Not Done	WT	WT	National Malaria Survey 2013	Cambodia	Srae Ambel	Koh Kong	11.128173	103.621189	YES
1823	1	Not Done	WT	WT	National Malaria Survey 2013	Cambodia	Srae Ambel	Koh Kong	11.128173	103.621189	YES
1824	1	Not Done	WT	WT	National Malaria Survey 2013	Cambodia	Srae Ambel	Koh Kong	11.128173	103.621189	YES
1825	1	Not Done	WT	WT	National Malaria Survey 2013	Cambodia	Srae Ambel	Koh Kong	11.128173	103.621189	YES
1826	1	Not Done	WT	WT	National Malaria Survey 2013	Cambodia	Srae Ambel	Koh Kong	11.128173	103.621189	YES
1827	1	Not Done	WT	WT	National Malaria Survey 2013	Cambodia	Srae Ambel	Koh Kong	11.094182	103.783636	YES
1828	1	Not Done	WT	WT	National Malaria Survey 2013	Cambodia	Srae Ambel	Koh Kong	11.094182	103.783636	YES
1829	1	Not Done	WT	WT	National Malaria Survey 2013	Cambodia	Srae Ambel	Koh Kong	11.094182	103.783636	YES
1830	1	Not Done	WT	WT	National Malaria Survey 2013	Cambodia	Srae Ambel	Koh Kong	11.094182	103.783636	YES
1831	1	Not Done	WT	WT	National Malaria Survey 2013	Cambodia	Srae Ambel	Koh Kong	11.094182	103.783636	YES
1832	1	Not Done	WT	WT	National Malaria Survey 2013	Cambodia	Srae Ambel	Koh Kong	11.094182	103.783636	YES
1833	1	Not Done	WT	WT	National Malaria Survey 2013	Cambodia	Srae Ambel	Koh Kong	11.094182	103.783636	YES
1834	1	Not Done	WT	WT	National Malaria Survey 2013	Cambodia	Srae Ambel	Koh Kong	11.094182	103.783636	YES
1835	1	Not Done	WT	WT	National Malaria Survey 2013	Cambodia	Srae Ambel	Koh Kong	11.094182	103.783636	YES
1836	1	Not Done	WT	WT	National Malaria Survey 2013	Cambodia	Srae Ambel	Koh Kong	11.094182	103.783636	YES
1837	1	Not Done	WT	WT	National Malaria Survey 2013	Cambodia	Srae Ambel	Koh Kong	11.094182	103.783636	YES
1838	1	Not Done	WT	WT	National Malaria Survey 2013	Cambodia	Srae Ambel	Koh Kong	11.094182	103.783636	YES
1839	1	Not Done	WT	WT	National Malaria Survey 2013	Cambodia	Srae Ambel	Koh Kong	11.094182	103.783636	YES
1840	1	Not Done	WT	WT	National Malaria Survey 2013	Cambodia	Srae Ambel	Koh Kong	11.094182	103.783636	YES
1841	1	Not Done	WT	WT	National Malaria Survey 2013	Cambodia	Srae Ambel	Koh Kong	11.094182	103.783636	YES
1842	1	Not Done	WT	WT	National Malaria Survey 2013	Cambodia	Srae Ambel	Koh Kong	11.094182	103.783636	YES
1843	1	Not Done	WT	WT	National Malaria Survey 2013	Cambodia	Srae Ambel	Koh Kong	11.094182	103.783636	YES
1844	1	Not Done	WT	WT	National Malaria Survey 2013	Cambodia	Srae Ambel	Koh Kong	11.094182	103.783636	YES
1845	1	Not Done	WT	WT	National Malaria Survey 2013	Cambodia	Srae Ambel	Koh Kong	11.094182	103.783636	YES
1846	1	Not Done	WT	WT	National Malaria Survey 2013	Cambodia	Srae Ambel	Koh Kong	11.094182	103.783636	YES
1847	1	Not Done	WT	WT	National Malaria Survey 2013	Cambodia	Srae Ambel	Koh Kong	11.094182	103.783636	YES
1848	1	Not Done	WT	WT	National Malaria Survey 2013	Cambodia	Srae Ambel	Koh Kong	11.094182	103.783636	YES
1849	1	Not Done	Viangchan	Hemizygote	National Malaria Survey 2013	Cambodia	Srae Ambel	Koh Kong	11.128173	103.621189	YES
1850	1	Not Done	Viangchan	Hemizygote	National Malaria Survey 2013	Cambodia	Srae Ambel	Koh Kong	11.128173	103.621189	YES
1851	1	Not Done	Viangchan	Hemizygote	National Malaria Survey 2013	Cambodia	Srae Ambel	Koh Kong	11.128173	103.621189	YES
1852	1	Not Done	Viangchan	Hemizygote	National Malaria Survey 2013	Cambodia	Srae Ambel	Koh Kong	11.128173	103.621189	YES
1853	1	Not Done	Viangchan	Hemizygote	National Malaria Survey 2013	Cambodia	Srae Ambel	Koh Kong	11.128173	103.621189	YES
1854	1	Not Done	Viangchan	Hemizygote	National Malaria Survey 2013	Cambodia	Srae Ambel	Koh Kong	11.128173	103.621189	YES
1855	1	Not Done	Viangchan	Hemizygote	National Malaria Survey 2013	Cambodia	Srae Ambel	Koh Kong	11.094182	103.783636	YES
1856	1	Not Done	Viangchan	Hemizygote	National Malaria Survey 2013	Cambodia	Srae Ambel	Koh Kong	11.094182	103.783636	YES
1857	1	Not Done	Viangchan	Hemizygote	National Malaria Survey 2013	Cambodia	Srae Ambel	Koh Kong	11.094182	103.783636	YES
1858	1	Not Done	Viangchan	Hemizygote	National Malaria Survey 2013	Cambodia	Srae Ambel	Koh Kong	11.094182	103.783636	YES
1859	1	Not Done	Viangchan	Hemizygote	National Malaria Survey 2013	Cambodia	Srae Ambel	Koh Kong	11.094182	103.783636	YES
1860	1	Not Done	Viangchan	Hemizygote	National Malaria Survey 2013	Cambodia	Srae Ambel	Koh Kong	11.094182	103.783636	YES
1861	1	Not Done	Viangchan	Hemizygote	National Malaria Survey 2013	Cambodia	Srae Ambel	Koh Kong	11.094182	103.783636	YES
1862	1	Not Done	Viangchan	Hemizygote	National Malaria Survey 2013	Cambodia	Srae Ambel	Koh Kong	11.094182	103.783636	YES
1863	1	Not Done	Viangchan	Hemizygote	National Malaria Survey 2013	Cambodia	Srae Ambel	Koh Kong	11.094182	103.783636	YES
1864	1	Not Done	Viangchan	Hemizygote	National Malaria Survey 2013	Cambodia	Srae Ambel	Koh Kong	11.094182	103.783636	YES
1865	1	Not Done	Viangchan	Hemizygote	National Malaria Survey 2013	Cambodia	Srae Ambel	Koh Kong	11.094182	103.783636	YES
1866	1	Not Done	Mediterranean	Hemizygote	National Malaria Survey 2013	Cambodia	Srae Ambel	Koh Kong	11.094182	103.783636	YES
1867	1	Not Done	WT	WT	National Malaria Survey 2013	Cambodia	Steung Trang	Kampong Cham	12.294758	105.53271	YES
1868	1	Not Done	WT	WT	National Malaria Survey 2013	Cambodia	Steung Trang	Kampong Cham	12.294758	105.53271	YES
1869	1	Not Done	WT	WT	National Malaria Survey 2013	Cambodia	Steung Trang	Kampong Cham	12.294758	105.53271	YES
1870	1	Not Done	WT	WT	National Malaria Survey 2013	Cambodia	Steung Trang	Kampong Cham	12.294758	105.53271	YES
1871	1	Not Done	WT	WT	National Malaria Survey 2013	Cambodia	Steung Trang	Kampong Cham	12.294758	105.53271	YES
1872	1	Not Done	WT	WT	National Malaria Survey 2013	Cambodia	Steung Trang	Kampong Cham	12.294758	105.53271	YES
1873	1	Not Done	WT	WT	National Malaria Survey 2013	Cambodia	Steung Trang	Kampong Cham	12.294758	105.53271	YES
1874	1	Not Done	WT	WT	National Malaria Survey 2013	Cambodia	Steung Trang	Kampong Cham	12.294758	105.53271	YES
1875	1	Not Done	WT	WT	National Malaria Survey 2013	Cambodia	Steung Trang	Kampong Cham	12.294758	105.53271	YES
1876	1	Not Done	WT	WT	National Malaria Survey 2013	Cambodia	Steung Trang	Kampong Cham	12.294758	105.53271	YES
1877	1	Not Done	WT	WT	National Malaria Survey 2013	Cambodia	Steung Trang	Kampong Cham	12.294758	105.53271	YES
1878	1	Not Done	WT	WT	National Malaria Survey 2013	Cambodia	Steung Trang	Kampong Cham	12.294758	105.53271	YES
1879	1	Not Done	WT	WT	National Malaria Survey 2013	Cambodia	Steung Trang	Kampong Cham	12.294758	105.53271	YES
1880	1	Not Done	WT	WT	National Malaria Survey 2013	Cambodia	Steung Trang	Kampong Cham	12.294758	105.53271	YES
1881	1	Not Done	WT	WT	National Malaria Survey 2013	Cambodia	Steung Trang	Kampong Cham	12.294758	105.53271	YES
1882	1	Not Done	WT	WT	National Malaria Survey 2013	Cambodia	Steung Trang	Kampong Cham	12.294758	105.53271	YES
1883	1	Not Done	WT	WT	National Malaria Survey 2013	Cambodia	Steung Trang	Kampong Cham	12.294758	105.53271	YES
1884	1	Not Done	WT	WT	National Malaria Survey 2013	Cambodia	Steung Trang	Kampong Cham	12.294758	105.53271	YES
1885	1	Not Done	WT	WT	National Malaria Survey 2013	Cambodia	Steung Trang	Kampong Cham	12.294758	105.53271	YES
1886	1	Not Done	WT	WT	National Malaria Survey 2013	Cambodia	Steung Trang	Kampong Cham	12.294758	105.53271	YES
1887	1	Not Done	WT	WT	National Malaria Survey 2013	Cambodia	Steung Trang	Kampong Cham	12.294758	105.53271	YES
1888	1	Not Done	WT	WT	National Malaria Survey 2013	Cambodia	Steung Trang	Kampong Cham	12.294758	105.53271	YES
1889	1	Not Done	WT	WT	National Malaria Survey 2013	Cambodia	Steung Trang	Kampong Cham	12.294758	105.53271	YES
1890	1	Not Done	WT	WT	National Malaria Survey 2013	Cambodia	Steung Trang	Kampong Cham	12.294758	105.53271	YES
1891	1	Not Done	WT	WT	National Malaria Survey 2013	Cambodia	Steung Trang	Kampong Cham	12.294758	105.53271	YES
1892	1	Not Done	WT	WT	National Malaria Survey 2013	Cambodia	Steung Trang	Kampong Cham	12.294758	105.53271	YES
1893	1	Not Done	WT	WT	National Malaria Survey 2013	Cambodia	Steung Trang	Kampong Cham	12.294758	105.53271	YES
1894	1	Not Done	WT	WT	National Malaria Survey 2013	Cambodia	Steung Trang	Kampong Cham	12.294758	105.53271	YES
1895	1	Not Done	WT	WT	National Malaria Survey 2013	Cambodia	Steung Trang	Kampong Cham	12.294758	105.53271	YES
1896	1	Not Done	WT	WT	National Malaria Survey 2013	Cambodia	Steung Trang	Kampong Cham	12.294758	105.53271	YES
1897	1	Not Done	WT	WT	National Malaria Survey 2013	Cambodia	Steung Trang	Kampong Cham	12.294758	105.53271	YES
1898	1	Not Done	WT	WT	National Malaria Survey 2013	Cambodia	Steung Trang	Kampong Cham	12.294758	105.53271	YES
1899	1	Not Done	WT	WT	National Malaria Survey 2013	Cambodia	Steung Trang	Kampong Cham	12.294758	105.53271	YES
1900	1	Not Done	WT	WT	National Malaria Survey 2013	Cambodia	Steung Trang	Kampong Cham	12.294758	105.53271	YES
1901	1	Not Done	WT	WT	National Malaria Survey 2013	Cambodia	Steung Trang	Kampong Cham	12.294758	105.53271	YES
1902	1	Not Done	WT	WT	National Malaria Survey 2013	Cambodia	Steung Trang	Kampong Cham	12.294758	105.53271	YES
1903	1	Not Done	WT	WT	National Malaria Survey 2013	Cambodia	Steung Trang	Kampong Cham	12.294758	105.53271	YES
1904	1	Not Done	WT	WT	National Malaria Survey 2013	Cambodia	Steung Trang	Kampong Cham	12.294758	105.53271	YES
1905	1	Not Done	WT	WT	National Malaria Survey 2013	Cambodia	Steung Trang	Kampong Cham	12.294758	105.53271	YES
1906	1	Not Done	Viangchan	Hemizygote	National Malaria Survey 2013	Cambodia	Steung Trang	Kampong Cham	12.294758	105.53271	YES
1907	1	Not Done	Viangchan	Hemizygote	National Malaria Survey 2013	Cambodia	Steung Trang	Kampong Cham	12.294758	105.53271	YES
1908	1	Not Done	Viangchan	Hemizygote	National Malaria Survey 2013	Cambodia	Steung Trang	Kampong Cham	12.294758	105.53271	YES
1909	1	Not Done	WT	WT	National Malaria Survey 2013	Cambodia	Stung Treng	Steung Treng	13.525475	105.970536	YES
1910	1	Not Done	WT	WT	National Malaria Survey 2013	Cambodia	Stung Treng	Steung Treng	13.525475	105.970536	YES
1911	1	Not Done	WT	WT	National Malaria Survey 2013	Cambodia	Stung Treng	Steung Treng	13.525475	105.970536	YES
1912	1	Not Done	WT	WT	National Malaria Survey 2013	Cambodia	Stung Treng	Steung Treng	13.525475	105.970536	YES
1913	1	Not Done	WT	WT	National Malaria Survey 2013	Cambodia	Stung Treng	Steung Treng	13.525475	105.970536	YES
1914	1	Not Done	WT	WT	National Malaria Survey 2013	Cambodia	Stung Treng	Steung Treng	13.525475	105.970536	YES
1915	1	Not Done	WT	WT	National Malaria Survey 2013	Cambodia	Stung Treng	Steung Treng	13.525475	105.970536	YES
1916	1	Not Done	WT	WT	National Malaria Survey 2013	Cambodia	Stung Treng	Steung Treng	13.525475	105.970536	YES
1917	1	Not Done	WT	WT	National Malaria Survey 2013	Cambodia	Stung Treng	Steung Treng	13.525475	105.970536	YES
1918	1	Not Done	WT	WT	National Malaria Survey 2013	Cambodia	Stung Treng	Steung Treng	13.525475	105.970536	YES
1919	1	Not Done	WT	WT	National Malaria Survey 2013	Cambodia	Stung Treng	Steung Treng	13.525475	105.970536	YES
1920	1	Not Done	WT	WT	National Malaria Survey 2013	Cambodia	Stung Treng	Steung Treng	13.525475	105.970536	YES
1921	1	Not Done	WT	WT	National Malaria Survey 2013	Cambodia	Stung Treng	Steung Treng	13.525475	105.970536	YES
1922	1	Not Done	WT	WT	National Malaria Survey 2013	Cambodia	Stung Treng	Steung Treng	13.525475	105.970536	YES
1923	1	Not Done	WT	WT	National Malaria Survey 2013	Cambodia	Stung Treng	Steung Treng	13.525475	105.970536	YES
1924	1	Not Done	WT	WT	National Malaria Survey 2013	Cambodia	Stung Treng	Steung Treng	13.525475	105.970536	YES
1925	1	Not Done	WT	WT	National Malaria Survey 2013	Cambodia	Stung Treng	Steung Treng	13.525475	105.970536	YES
1926	1	Not Done	WT	WT	National Malaria Survey 2013	Cambodia	Stung Treng	Steung Treng	13.525475	105.970536	YES
1927	1	Not Done	WT	WT	National Malaria Survey 2013	Cambodia	Stung Treng	Steung Treng	13.525475	105.970536	YES
1928	1	Not Done	WT	WT	National Malaria Survey 2013	Cambodia	Stung Treng	Steung Treng	13.525475	105.970536	YES
1929	1	Not Done	WT	WT	National Malaria Survey 2013	Cambodia	Stung Treng	Steung Treng	13.525475	105.970536	YES
1930	1	Not Done	WT	WT	National Malaria Survey 2013	Cambodia	Stung Treng	Steung Treng	13.525475	105.970536	YES
1931	1	Not Done	Viangchan	Hemizygote	National Malaria Survey 2013	Cambodia	Stung Treng	Steung Treng	13.525475	105.970536	YES
1932	1	Not Done	Viangchan	Hemizygote	National Malaria Survey 2013	Cambodia	Stung Treng	Steung Treng	13.525475	105.970536	YES
1933	1	Not Done	Viangchan	Hemizygote	National Malaria Survey 2013	Cambodia	Stung Treng	Steung Treng	13.525475	105.970536	YES
1934	1	Not Done	Viangchan	Hemizygote	National Malaria Survey 2013	Cambodia	Stung Treng	Steung Treng	13.525475	105.970536	YES
1935	1	Not Done	Viangchan	Hemizygote	National Malaria Survey 2013	Cambodia	Stung Treng	Steung Treng	13.525475	105.970536	YES
1936	1	Not Done	Viangchan	Hemizygote	National Malaria Survey 2013	Cambodia	Stung Treng	Steung Treng	13.525475	105.970536	YES
1937	1	Not Done	WT	WT	National Malaria Survey 2013	Cambodia	Svay Chek	Banteay Meanchey	13.823399	103.137346	YES
1938	1	Not Done	WT	WT	National Malaria Survey 2013	Cambodia	Svay Chek	Banteay Meanchey	13.823399	103.137346	YES
1939	1	Not Done	WT	WT	National Malaria Survey 2013	Cambodia	Svay Chek	Banteay Meanchey	13.823399	103.137346	YES
1940	1	Not Done	WT	WT	National Malaria Survey 2013	Cambodia	Svay Chek	Banteay Meanchey	13.823399	103.137346	YES
1941	1	Not Done	WT	WT	National Malaria Survey 2013	Cambodia	Svay Chek	Banteay Meanchey	13.823399	103.137346	YES
1942	1	Not Done	WT	WT	National Malaria Survey 2013	Cambodia	Svay Chek	Banteay Meanchey	13.823399	103.137346	YES
1943	1	Not Done	WT	WT	National Malaria Survey 2013	Cambodia	Svay Chek	Banteay Meanchey	13.823399	103.137346	YES
1944	1	Not Done	WT	WT	National Malaria Survey 2013	Cambodia	Svay Chek	Banteay Meanchey	13.823399	103.137346	YES
1945	1	Not Done	WT	WT	National Malaria Survey 2013	Cambodia	Svay Chek	Banteay Meanchey	13.823399	103.137346	YES
1946	1	Not Done	WT	WT	National Malaria Survey 2013	Cambodia	Svay Chek	Banteay Meanchey	13.823399	103.137346	YES
1947	1	Not Done	WT	WT	National Malaria Survey 2013	Cambodia	Svay Chek	Banteay Meanchey	13.823399	103.137346	YES
1948	1	Not Done	WT	WT	National Malaria Survey 2013	Cambodia	Svay Chek	Banteay Meanchey	13.823399	103.137346	YES
1949	1	Not Done	WT	WT	National Malaria Survey 2013	Cambodia	Svay Chek	Banteay Meanchey	13.823399	103.137346	YES
1950	1	Not Done	WT	WT	National Malaria Survey 2013	Cambodia	Svay Chek	Banteay Meanchey	13.823399	103.137346	YES
1951	1	Not Done	WT	WT	National Malaria Survey 2013	Cambodia	Svay Chek	Banteay Meanchey	13.823399	103.137346	YES
1952	1	Not Done	WT	WT	National Malaria Survey 2013	Cambodia	Svay Chek	Banteay Meanchey	13.823399	103.137346	YES
1953	1	Not Done	WT	WT	National Malaria Survey 2013	Cambodia	Svay Chek	Banteay Meanchey	13.823399	103.137346	YES
1954	1	Not Done	WT	WT	National Malaria Survey 2013	Cambodia	Svay Chek	Banteay Meanchey	13.823399	103.137346	YES
1955	1	Not Done	WT	WT	National Malaria Survey 2013	Cambodia	Svay Chek	Banteay Meanchey	13.823399	103.137346	YES
1956	1	Not Done	WT	WT	National Malaria Survey 2013	Cambodia	Svay Chek	Banteay Meanchey	13.823399	103.137346	YES
1957	1	Not Done	WT	WT	National Malaria Survey 2013	Cambodia	Svay Chek	Banteay Meanchey	13.823399	103.137346	YES
1958	1	Not Done	WT	WT	National Malaria Survey 2013	Cambodia	Svay Chek	Banteay Meanchey	13.823399	103.137346	YES
1959	1	Not Done	WT	WT	National Malaria Survey 2013	Cambodia	Svay Chek	Banteay Meanchey	13.823399	103.137346	YES
1960	1	Not Done	WT	WT	National Malaria Survey 2013	Cambodia	Svay Chek	Banteay Meanchey	13.823399	103.137346	YES
1961	1	Not Done	Viangchan	Hemizygote	National Malaria Survey 2013	Cambodia	Svay Chek	Banteay Meanchey	13.823399	103.137346	YES
1962	1	Not Done	Viangchan	Hemizygote	National Malaria Survey 2013	Cambodia	Svay Chek	Banteay Meanchey	13.823399	103.137346	YES
1963	1	Not Done	Viangchan	Hemizygote	National Malaria Survey 2013	Cambodia	Svay Chek	Banteay Meanchey	13.823399	103.137346	YES
1964	1	Not Done	Viangchan	Hemizygote	National Malaria Survey 2013	Cambodia	Svay Chek	Banteay Meanchey	13.823399	103.137346	YES
1965	1	Not Done	Viangchan	Hemizygote	National Malaria Survey 2013	Cambodia	Svay Chek	Banteay Meanchey	13.823399	103.137346	YES
1966	1	Not Done	Viangchan	Hemizygote	National Malaria Survey 2013	Cambodia	Svay Chek	Banteay Meanchey	13.823399	103.137346	YES
1967	1	Not Done	Viangchan	Hemizygote	National Malaria Survey 2013	Cambodia	Svay Chek	Banteay Meanchey	13.823399	103.137346	YES
1968	1	Not Done	Viangchan	Hemizygote	National Malaria Survey 2013	Cambodia	Svay Chek	Banteay Meanchey	13.823399	103.137346	YES
1969	1	Not Done	Viangchan	Hemizygote	National Malaria Survey 2013	Cambodia	Svay Chek	Banteay Meanchey	13.823399	103.137346	YES
1970	1	Not Done	Viangchan	Hemizygote	National Malaria Survey 2013	Cambodia	Svay Chek	Banteay Meanchey	13.823399	103.137346	YES
1971	1	Not Done	Viangchan	Hemizygote	National Malaria Survey 2013	Cambodia	Svay Chek	Banteay Meanchey	13.823399	103.137346	YES
1972	1	Not Done	Viangchan	Hemizygote	National Malaria Survey 2013	Cambodia	Svay Chek	Banteay Meanchey	13.823399	103.137346	YES
1973	1	Not Done	Viangchan	Hemizygote	National Malaria Survey 2013	Cambodia	Svay Chek	Banteay Meanchey	13.823399	103.137346	YES
1974	1	Not Done	Viangchan	Hemizygote	National Malaria Survey 2013	Cambodia	Svay Chek	Banteay Meanchey	13.823399	103.137346	YES
1975	1	Not Done	WT	WT	National Malaria Survey 2013	Cambodia	Svay Leu	Siem Reap	13.689668	103.984901	YES
1976	1	Not Done	WT	WT	National Malaria Survey 2013	Cambodia	Svay Leu	Siem Reap	13.689668	103.984901	YES
1977	1	Not Done	WT	WT	National Malaria Survey 2013	Cambodia	Svay Leu	Siem Reap	13.689668	103.984901	YES
1978	1	Not Done	WT	WT	National Malaria Survey 2013	Cambodia	Svay Leu	Siem Reap	13.689668	103.984901	YES
1979	1	Not Done	WT	WT	National Malaria Survey 2013	Cambodia	Svay Leu	Siem Reap	13.689668	103.984901	YES
1980	1	Not Done	WT	WT	National Malaria Survey 2013	Cambodia	Svay Leu	Siem Reap	13.689668	103.984901	YES
1981	1	Not Done	WT	WT	National Malaria Survey 2013	Cambodia	Svay Leu	Siem Reap	13.689668	103.984901	YES
1982	1	Not Done	WT	WT	National Malaria Survey 2013	Cambodia	Svay Leu	Siem Reap	13.689668	103.984901	YES
1983	1	Not Done	WT	WT	National Malaria Survey 2013	Cambodia	Svay Leu	Siem Reap	13.689668	103.984901	YES
1984	1	Not Done	WT	WT	National Malaria Survey 2013	Cambodia	Svay Leu	Siem Reap	13.689668	103.984901	YES
1985	1	Not Done	WT	WT	National Malaria Survey 2013	Cambodia	Svay Leu	Siem Reap	13.689668	103.984901	YES
1986	1	Not Done	WT	WT	National Malaria Survey 2013	Cambodia	Svay Leu	Siem Reap	13.689668	103.984901	YES
1987	1	Not Done	WT	WT	National Malaria Survey 2013	Cambodia	Svay Leu	Siem Reap	13.689668	103.984901	YES
1988	1	Not Done	WT	WT	National Malaria Survey 2013	Cambodia	Svay Leu	Siem Reap	13.689668	103.984901	YES
1989	1	Not Done	WT	WT	National Malaria Survey 2013	Cambodia	Svay Leu	Siem Reap	13.689668	103.984901	YES
1990	1	Not Done	WT	WT	National Malaria Survey 2013	Cambodia	Svay Leu	Siem Reap	13.689668	103.984901	YES
1991	1	Not Done	WT	WT	National Malaria Survey 2013	Cambodia	Svay Leu	Siem Reap	13.689668	103.984901	YES
1992	1	Not Done	WT	WT	National Malaria Survey 2013	Cambodia	Svay Leu	Siem Reap	13.689668	103.984901	YES
1993	1	Not Done	WT	WT	National Malaria Survey 2013	Cambodia	Svay Leu	Siem Reap	13.689668	103.984901	YES
1994	1	Not Done	WT	WT	National Malaria Survey 2013	Cambodia	Svay Leu	Siem Reap	13.689668	103.984901	YES
1995	1	Not Done	Viangchan	Hemizygote	National Malaria Survey 2013	Cambodia	Svay Leu	Siem Reap	13.689668	103.984901	YES
1996	1	Not Done	Viangchan	Hemizygote	National Malaria Survey 2013	Cambodia	Svay Leu	Siem Reap	13.689668	103.984901	YES
1997	1	Not Done	Viangchan	Hemizygote	National Malaria Survey 2013	Cambodia	Svay Leu	Siem Reap	13.689668	103.984901	YES
1998	1	Not Done	Viangchan	Hemizygote	National Malaria Survey 2013	Cambodia	Svay Leu	Siem Reap	13.689668	103.984901	YES
1999	1	Not Done	Viangchan	Hemizygote	National Malaria Survey 2013	Cambodia	Svay Leu	Siem Reap	13.689668	103.984901	YES
[truncated: 8,254 more rows]
