# Supplementary material for: Molecular characterization and mapping of glucose-6-phosphate dehydrogenase (G6PD) mutations in the Greater Mekong Subregion
Source: Malar J. 2019 Jan 23;18:20. doi: 10.1186/s12936-019-2652-y (PMC6343352; doi:10.1186/s12936-019-2652-y)
Supplement: Supplementary file 5 — Additional file 5: Table S1. Number and G6PD status of analyzed samples by village or district level. [file 12936_2019_2652_MOESM5_ESM.xlsx]

## Sheet: updated
Country	Sites	Lower admnistrative level (village or district)	Higher administrative level (province)	Type of collection	No. of samples analyzed				Phenotyped by FST	Genotyped by
					from males	from females	Unknown	Total		PCR/RLFP	PCR-LDR-FMA
Cambodia	Angkor Thum-1	District	Siem Reap	NMS	23	0	0	23	0	0	23
Cambodia	Angkor Thum-2	District	Siem Reap	NMS	28	0	0	28	0	0	28
Cambodia	Angkorchey	District	Kampot	NMS	23	0	0	23	0	0	23
Cambodia	Anlong Veaeng	District	Oddor Meanchey	NMS	33	0	0	33	0	0	33
Cambodia	Aoral	District	Kampong Speu	NMS	21	0	0	21	0	0	21
Cambodia	Bakan	District	Pursat	NMS	26	0	0	26	0	0	26
Cambodia	Balong	District	Ratanakiri	NMS	28	0	0	28	0	0	28
Cambodia	Bar Kaev	District	Ratanakiri	NMS	29	0	0	29	0	0	29
Cambodia	Baseth	District	Kampong Speu	NMS	29	0	0	29	0	0	29
Cambodia	Battambang	District	Battambang	NMS	31	0	0	31	0	0	31
Cambodia	Bavel	District	Battambang	NMS	65	0	0	65	0	0	65
Cambodia	Chamkarleu	District	Kampong Cham	NMS	22	0	0	22	0	0	22
Cambodia	Chhouk-1	District	Kampot	NMS	25	0	0	25	0	0	25
Cambodia	Chhouk-2	District	Kampot	NMS	30	0	0	30	0	0	30
Cambodia	Chit Borey	District	Kratie	NMS	24	0	0	24	0	0	24
Cambodia	Chongkal	District	Oddor Meanchey	NMS	27	0	0	27	0	0	27
Cambodia	Dambae	District	Tbong Khmum	NMS	30	0	0	30	0	0	30
Cambodia	Damnak Chang Aeu	District	Kep	NMS	21	0	0	21	0	0	21
Cambodia	Kampong Bay	District	Kampot	NMS	26	0	0	26	0	0	26
Cambodia	Kampong Cham	District	Kampong Cham	NMS	77	0	0	77	0	0	77
Cambodia	Kampong Chhnang	District	Kampong Chhnang	NMS	50	0	0	50	0	0	50
Cambodia	Kampong Svay	District	Kampong Thom	NMS	27	0	0	27	0	0	27
Cambodia	Kampot	District	Kampot	NMS	74	0	0	74	0	0	74
Cambodia	Kamrieng-1	District	Battambang	NMS	27	0	0	27	0	0	27
Cambodia	Kamrieng-2	District	Battambang	NMS	32	0	0	32	0	0	32
Cambodia	Kirivong	District	Takeo	NMS	25	0	0	25	0	0	25
Cambodia	Kralanh	District	Siem Reap	NMS	30	0	0	30	0	0	30
Cambodia	Krong Paoypaet	District	Banteay Meanchey	NMS	34	0	0	34	0	0	34
Cambodia	Kuleaen	District	Preah Vihear	NMS	12	0	0	12	0	0	12
Cambodia	Memut-1	District	Tbong Khmum	NMS	27	0	0	27	0	0	27
Cambodia	Memut-2	District	Tbong Khmum	NMS	29	0	0	29	0	0	29
Cambodia	Mittapheap	District	Krong Preah Sihanouk	NMS	12	0	0	12	0	0	12
Cambodia	Mondulkiri	District	Mondulkiri	NMS	44	0	0	44	0	0	44
Cambodia	Oreang Ov	District	Tbong Khmum	NMS	24	0	0	24	0	0	24
Cambodia	Pailin	District	Krong Pailin	NMS	33	0	0	33	0	0	33
Cambodia	Phnom Proek-1	District	Battambang	NMS	30	0	0	30	0	0	30
Cambodia	Phnom Proek-2	District	Battambang	NMS	33	0	0	33	0	0	33
Cambodia	Phnom Srok	District	Banteay Meanchey	NMS	31	0	0	31	0	0	31
Cambodia	Phnom Srouch	District	Kampong Speu	NMS	21	0	0	21	0	0	21
Cambodia	Ponhea Krek	District	Tbong Khmum	NMS	23	0	0	23	0	0	23
Cambodia	Prasat Ballangk	District	Preah Vihear	NMS	26	0	0	26	0	0	26
Cambodia	Prasat Sambour	District	Kampong Thom	NMS	30	0	0	30	0	0	30
Cambodia	Prek Prasab	District	Kratie	NMS	23	0	0	23	0	0	23
Cambodia	Preynob-1	District	Krong Preah Sihanouk	NMS	20	0	0	20	0	0	20
Cambodia	Preynob-2	District	Krong Preah Sihanouk	NMS	26	0	0	26	0	0	26
Cambodia	Preynob-3	District	Krong Preah Sihanouk	NMS	29	0	0	29	0	0	29
Cambodia	Pursat	District	Pursat	NMS	26	0	0	26	0	0	26
Cambodia	Ratanakiri	District	Ratanakiri	NMS	8	0	0	8	0	0	8
Cambodia	Rukhak Kiri	District	Battambang	NMS	33	0	0	33	0	0	33
Cambodia	Sabour	District	Kratie	NMS	25	0	0	25	0	0	25
Cambodia	Sala Krau	District	Krong Pailin	NMS	30	0	0	30	0	0	30
Cambodia	Samlout	District	Battambang	NMS	35	0	0	35	0	0	35
Cambodia	Sampovloun	District	Banteay Meanchey	NMS	34	0	0	34	0	0	34
Cambodia	Sandan	District	Kampong Thom	NMS	23	0	0	23	0	0	23
Cambodia	Sang Khomthmei	District	Preah Vihear	NMS	29	0	0	29	0	0	29
Cambodia	Santuk-1	District	Kampong Thom	NMS	26	0	0	26	0	0	26
Cambodia	Santuk-2	District	Kampong Thom	NMS	27	0	0	27	0	0	27
Cambodia	Sesan	District	Steung Treng	NMS	19	0	0	19	0	0	19
Cambodia	Siem Pang	District	Steung Treng	NMS	18	0	0	18	0	0	18
Cambodia	Smach Meanchey	District	Koh Kong	NMS	19	0	0	19	0	0	19
Cambodia	Snoul-1	District	Kratie	NMS	15	0	0	15	0	0	15
Cambodia	Snoul-2	District	Kratie	NMS	20	0	0	20	0	0	20
Cambodia	Sot Nikum	District	Siem Reap	NMS	27	0	0	27	0	0	27
Cambodia	Srae Ambel-1	District	Koh Kong	NMS	28	0	0	28	0	0	28
Cambodia	Srae Ambel-2	District	Koh Kong	NMS	34	0	0	34	0	0	34
Cambodia	Steung Trang	District	Kampong Cham	NMS	42	0	0	42	0	0	42
Cambodia	Stung Treng	District	Steung Treng	NMS	28	0	0	28	0	0	28
Cambodia	Svay Chek	District	Banteay Meanchey	NMS	38	0	0	38	0	0	38
Cambodia	Svay Leu	District	Siem Reap	NMS	25	0	0	25	0	0	25
Cambodia	Tbong Khmum-1	District	Tbong Khmum	NMS	1	0	0	1	0	0	1
Cambodia	Tbong Khmum-2	District	Tbong Khmum	NMS	24	0	0	24	0	0	24
Cambodia	Thma Puok	District	Banteay Meanchey	NMS	31	0	0	31	0	0	31
Cambodia	Thpong-1	District	Takeo	NMS	21	0	0	21	0	0	21
Cambodia	Thpong-2	District	Takeo	NMS	25	0	0	25	0	0	25
Cambodia	Tramkak	District	Takeo	NMS	29	0	0	29	0	0	29
Cambodia	Trapeang Prasat	District	Oddor Meanchey	NMS	32	0	0	32	0	0	32
Sub total&					2162	0	0	2162	0	0	2162
Lao PDR	Bangkha	Village	Saravan	PS	13	14	1	28	27	4	0
Lao PDR	Bangkhakhok	Village	Saravan	PS	8	16	0	24	24	3	0
Lao PDR	Donglaou	Village	Saravan	PS	10	15	1	26	25	2	0
Lao PDR	Donkha	Village	Saravan	PS	6	17	2	25	23	1	0
Lao PDR	Donmink	Village	Saravan	PS	12	19	0	31	31	2	0
Lao PDR	Hat	Village	Saravan	PS	13	25	0	38	38	4	0
Lao PDR	Houaykhon	Village	Saravan	PS	6	20	1	27	26	2	0
Lao PDR	Kengkou	Village	Saravan	PS	11	16	1	28	27	8	0
Lao PDR	Khanao	Village	Saravan	PS	20	27	0	47	47	3	0
Lao PDR	Khonxai	Village	Saravan	PS	18	22	0	40	40	2	0
Lao PDR	Khoxong	Village	Saravan	PS	11	20	1	32	31	0	0
Lao PDR	Konglu-Noy	Village	Saravan	PS	16	18	2	36	34	2	0
Lao PDR	Lan	Village	Saravan	PS	11	21	0	32	32	0	0
Lao PDR	Lao	Village	Saravan	PS	18	26	1	45	44	2	0
Lao PDR	Nahongkham	Village	Saravan	PS	0	6	2	8	6	0	0
Lao PDR	Nahouahet	Village	Saravan	PS	11	22	2	35	33	3	0
Lao PDR	Nakoktan	Village	Saravan	PS	8	20	2	30	28	0	0
Lao PDR	Nala-Ong	Village	Saravan	PS	10	23	0	33	33	6	0
Lao PDR	Namuang	Village	Saravan	PS	9	24	1	34	33	2	0
Lao PDR	Nanongchanh	Village	Saravan	PS	11	23	3	37	34	1	0
Lao PDR	Naphiman	Village	Saravan	PS	16	16	1	33	32	0	0
Lao PDR	Napho	Village	Saravan	PS	0	5	0	5	5	0	0
Lao PDR	Nava	Village	Saravan	PS	18	15	1	34	33	0	0
Lao PDR	Naxan	Village	Saravan	PS	12	18	0	30	30	2	0
Lao PDR	Nongboua	Village	Saravan	PS	9	32	1	42	41	0	0
Lao PDR	Nongpheung	Village	Saravan	PS	12	14	17	43	26	5	0
Lao PDR	Nongpho	Village	Saravan	PS	16	17	1	34	33	3	0
Lao PDR	Phakkha	Village	Saravan	PS	10	18	0	28	28	1	0
Lao PDR	phumsavanh	Village	Saravan	PS	14	34	1	49	48	3	0
Lao PDR	Samia	Village	Saravan	PS	10	23	0	33	33	5	0
Lao PDR	Sekong	Village	Sekong	PS	812	1076	0	1888	1888	64	0
Lao PDR	Sim	Village	Saravan	PS	15	19	0	34	34	2	0
Lao PDR	Suthi	Village	Saravan	PS	11	15	0	26	26	2	0
Lao PDR	Tansoum	Village	Saravan	PS	11	23	0	34	34	5	0
Lao PDR	Thongkhian	Village	Saravan	PS	8	21	0	29	29	1	0
Lao PDR	Vapi-Nua	Village	Saravan	PS	15	24	0	39	39	3	0
Sub total&					1211	1764	42	3017	2975	143	0
Myanmar	HKT	Village	Karen State	PS	553	528	0	1081	1078	336	0
Myanmar	KNH	Village	Karen State	PS	257	210	0	467	461	233	0
Myanmar	TOT	Village	Karen State	PS	371	375	0	746	737	358	0
Myanmar	TPN	Village	Karen State	PS	243	205	0	448	440	218	0
Sub total					1424	1318	0	2742	2716	2716	0
Thailand	Maekasa	Village	Tak	NMS	24	15	0	39	0	39	0
Thailand	Maetan	Village	Tak	NMS	14	24	0	38	0	38	0
Thailand	Mahawan	Village	Tak	NMS	9	25	2	36	0	36	0
Thailand	Nong Luang	Village	Tak	NMS	14	24	0	38	0	38	0
Thailand	Nongtakong	Village	Chanthaburi	NMS	33	35	1	69	0	69	0
Thailand	Phop Phra	Village	Tak	NMS	12	25	1	38	0	38	0
Thailand	Tabsai	Village	Chanthaburi	NMS	45	62	1	108	0	108	0
Thailand	Tepnimit	Village	Chanthaburi	NMS	27	24	0	51	0	51	0
Sub total					178	234	5	417	0	417	0
Vietnam	Bu Bung	Village	Binh Phuoc	PS	243	256	0	499	755	49	0
Vietnam	Bu Khon	Village	Binh Phuoc	PS	262	246	0	508	754	45	0
Vietnam	Gia	Village	Ninh Thuan	PS	217	294	0	511	805	85	0
Vietnam	La A	Village	Ninh Thuan	PS	25	27	0	52	79	0	0
Vietnam	Tan Ha	Village	Ninh Thuan	PS	137	158	0	295	453	59	0
Vietnam	Tra No	Village	Ninh Thuan	PS	24	26	0	50	76	5	0
Sub total					908	1007	0	1915	2922	243	0
Total					5883	4323	47	10253	8613	3519	2162
& 420 samples (249 from Cambodia and 171 from Laos) had information on collection site but lacked GPS coordinates. They were not included in the maps
